# Supplementary material for: Women show enhanced proprioceptive target estimation through visual-proprioceptive conflict resolution
Source: Front Psychol. 2024 Dec 16;15:1462934. doi: 10.3389/fpsyg.2024.1462934 (PMC11684459; doi:10.3389/fpsyg.2024.1462934)
Supplement: Supplementary file 1 [file Data_Sheet_1.ZIP]

Archive with 10 entries (8 files):
- AnalyzeStarDraw_PythonScript/
- AnalyzeStarDraw_PythonScript/AnalyzedImages/
- AnalyzeStarDraw_PythonScript/AnalyzedImages/example_draw_in.png
- AnalyzeStarDraw_PythonScript/AnalyzedImages/example_draw_out.png
- AnalyzeStarDraw_PythonScript/AnalyzedImages/example_draw__total.png
- AnalyzeStarDraw_PythonScript/AnalyzeStarDrawn.py
- AnalyzeStarDraw_PythonScript/example_draw.png
- AnalyzeStarDraw_PythonScript/star_ideal_draw.png
- AnalyzeStarDraw_PythonScript/star_mask.png
- AnalyzeStarDraw_PythonScript/star_template.png
