# Supplementary material for: Women show enhanced proprioceptive target estimation through visual-proprioceptive conflict resolution
Source: Front Psychol. 2024 Dec 16;15:1462934. doi: 10.3389/fpsyg.2024.1462934 (PMC11684459; doi:10.3389/fpsyg.2024.1462934)
Supplement: Supplementary file 1 [file Data_Sheet_1.ZIP › AnalyzeStarDraw_PythonScript/AnalyzeStarDrawn.py]

# -*- coding: utf-8 -*-
"""
Created on Sun May 28 14:29:32 2023

@author: Anderson

"""

import cv2
import numpy as np
import os

'''
Function to analyze a single image.
path is the image file path.
star_mask_path is the file path of the star template generated previously
'''
def AnalyzeImg(path, star_mask_path):
    
    # Load image
    image = cv2.imread(path)
    
    # Convert the image space from BGR to HSV
    hsv_image = cv2.cvtColor(image, cv2.COLOR_BGR2HSV)
    
    # Define the red color range
    lower_red = np.array([0, 50, 50])  # Minimum red value
    upper_red = np.array([10, 255, 255])  # Maximum red value
    
    # Create a mask with the red pixels
    red_mask = cv2.inRange(hsv_image, lower_red, upper_red)
    
    # Star image mask
    star_img = cv2.imread(star_mask_path, 0)  # Load the grayscale image
    
    # Threshold to binarize the image
    threshold = 127
    
    # Create mask regions. Binarize the image with the specified threshold 
    _, star_mask = cv2.threshold(star_img, threshold, 255, cv2.THRESH_BINARY)
    not_star_mask = cv2.bitwise_not(star_mask)
    
    
    in_star = cv2.bitwise_and(red_mask,star_mask)
    out_star = cv2.bitwise_and(red_mask,not_star_mask)
    
    '''
    Total number of pixels (npix_red). 
    Pixels inside the template (npix_in)
    Pixels outside the template (npix_out)
    '''
    npix_red = cv2.countNonZero(red_mask)
    npix_in = cv2.countNonZero(in_star)
    npix_out = cv2.countNonZero(out_star)
    
    
    # Optionally saves analyzed images.    
    new_dir = 'AnalyzedImages'
    try:
        os.mkdir(new_dir)
    except:
        pass
    basename = os.path.basename(path).replace('.png','')
    red_name = f'{new_dir}\\{basename}__total.png'
    in_name = f'{new_dir}\\{basename}_in.png'
    out_name = f'{new_dir}\\{basename}_out.png'
    cv2.imwrite(red_name, red_mask)
    cv2.imwrite(in_name, cv2.bitwise_or(in_star,not_star_mask))
    cv2.imwrite(out_name, cv2.bitwise_or(out_star, star_mask))   
    
    
    return npix_red, npix_in, npix_out

path = 'example_draw.png'
star_mask_path = 'star_mask.png'

pixels_total, pixels_in, pixels_out = AnalyzeImg(path, star_mask_path)

print(f'Total pixels: {pixels_total}\nPixels in: {pixels_in} \nPixels out: {pixels_out}')
