# Supplementary material for: Women show enhanced proprioceptive target estimation through visual-proprioceptive conflict resolution
Source: Front Psychol. 2024 Dec 16;15:1462934. doi: 10.3389/fpsyg.2024.1462934 (PMC11684459; doi:10.3389/fpsyg.2024.1462934)
Supplement: Supplementary file 2 [file Data_Sheet_2.ZIP]

Archive with 3 entries (2 files):
- Data/
- Data/ReachingTask_data.xlsx
- Data/StarTracingTask_data.xlsx
