# Supplementary material for: Women show enhanced proprioceptive target estimation through visual-proprioceptive conflict resolution
Source: Front Psychol. 2024 Dec 16;15:1462934. doi: 10.3389/fpsyg.2024.1462934 (PMC11684459; doi:10.3389/fpsyg.2024.1462934)
Supplement: Supplementary file 2 [file Data_Sheet_2.ZIP › Data/ReachingTask_data.xlsx]

## Sheet: Sheet1
id	sex	attempt	initial_position	error	session	phase	condition
1	f	1	26	2	1	1	No mirror
1	f	2	5	-0.5	1	1	No mirror
1	f	3	26	-1	1	1	No mirror
1	f	4	5	-0.5	1	1	No mirror
1	f	5	26	-0.5	1	1	No mirror
1	f	6	5	-1.5	1	1	No mirror
1	f	7	26	0.5	1	1	No mirror
1	f	8	5	0	1	1	No mirror
1	f	9	26	1	1	1	No mirror
1	f	10	5	-2.5	1	1	No mirror
1	f	1	26	6	2	1	No mirror
1	f	2	5	-1	2	1	No mirror
1	f	3	26	3	2	1	No mirror
1	f	4	5	-1	2	1	No mirror
1	f	5	26	0.5	2	1	No mirror
1	f	6	5	0.5	2	1	No mirror
1	f	7	26	0	2	1	No mirror
1	f	8	5	-3	2	1	No mirror
1	f	9	26	0	2	1	No mirror
1	f	10	5	-2.5	2	1	No mirror
1	f	1	26	0.5	3	1	No mirror
1	f	2	5	-2.5	3	1	No mirror
1	f	3	26	1	3	1	No mirror
1	f	4	5	-0.5	3	1	No mirror
1	f	5	26	2	3	1	No mirror
1	f	6	5	-2.5	3	1	No mirror
1	f	7	26	0.5	3	1	No mirror
1	f	8	5	-3	3	1	No mirror
1	f	9	26	0	3	1	No mirror
1	f	10	5	-5.5	3	1	No mirror
1	f	1	5	-4	1	1	Mirror
1	f	2	26	4	1	1	Mirror
1	f	3	5	-2	1	1	Mirror
1	f	4	26	5.5	1	1	Mirror
1	f	5	5	-3.5	1	1	Mirror
1	f	6	26	7	1	1	Mirror
1	f	7	5	-3	1	1	Mirror
1	f	8	26	3	1	1	Mirror
1	f	9	5	0.5	1	1	Mirror
1	f	10	26	5	1	1	Mirror
1	f	1	5	-6	2	1	Mirror
1	f	2	26	2	2	1	Mirror
1	f	3	5	-1.5	2	1	Mirror
1	f	4	26	4.5	2	1	Mirror
1	f	5	5	-3.5	2	1	Mirror
1	f	6	26	2.5	2	1	Mirror
1	f	7	5	-4	2	1	Mirror
1	f	8	26	2.5	2	1	Mirror
1	f	9	5	-4.5	2	1	Mirror
1	f	10	26	1.5	2	1	Mirror
1	f	1	5	-5.5	3	1	Mirror
1	f	2	26	3	3	1	Mirror
1	f	3	5	-2.5	3	1	Mirror
1	f	4	26	3	3	1	Mirror
1	f	5	5	-2.5	3	1	Mirror
1	f	6	26	3.5	3	1	Mirror
1	f	7	5	-3.5	3	1	Mirror
1	f	8	26	3.5	3	1	Mirror
1	f	9	5	-3.5	3	1	Mirror
1	f	10	26	5.5	3	1	Mirror
1	f	1	5	-4	1	3	Mirror
1	f	2	26	4.5	1	3	Mirror
1	f	3	5	1	1	3	Mirror
1	f	4	26	7.5	1	3	Mirror
1	f	5	5	0.5	1	3	Mirror
1	f	6	26	5	1	3	Mirror
1	f	7	5	-2.5	1	3	Mirror
1	f	8	26	5.5	1	3	Mirror
1	f	9	5	-2.5	1	3	Mirror
1	f	10	26	6.5	1	3	Mirror
1	f	1	5	-1	2	3	Mirror
1	f	2	26	5.5	2	3	Mirror
1	f	3	5	-5	2	3	Mirror
1	f	4	26	7.5	2	3	Mirror
1	f	5	5	1	2	3	Mirror
1	f	6	26	4.5	2	3	Mirror
1	f	7	5	-3.5	2	3	Mirror
1	f	8	26	3.5	2	3	Mirror
1	f	9	5	-1.5	2	3	Mirror
1	f	10	26	3.5	2	3	Mirror
1	f	1	5	-5.5	3	3	Mirror
1	f	2	26	3	3	3	Mirror
1	f	3	5	-4.5	3	3	Mirror
1	f	4	26	5	3	3	Mirror
1	f	5	5	-6	3	3	Mirror
1	f	6	26	4	3	3	Mirror
1	f	7	5	-6	3	3	Mirror
1	f	8	26	3	3	3	Mirror
1	f	9	5	-4.5	3	3	Mirror
1	f	10	26	4.5	3	3	Mirror
1	f	1	26	2	1	3	No mirror
1	f	2	5	2.5	1	3	No mirror
1	f	3	26	2	1	3	No mirror
1	f	4	5	-3.5	1	3	No mirror
1	f	5	26	1.5	1	3	No mirror
1	f	6	5	-1.5	1	3	No mirror
1	f	7	26	0	1	3	No mirror
1	f	8	5	0.5	1	3	No mirror
1	f	9	26	0	1	3	No mirror
1	f	10	5	0.5	1	3	No mirror
1	f	1	26	2.5	2	3	No mirror
1	f	2	5	0	2	3	No mirror
1	f	3	26	2	2	3	No mirror
1	f	4	5	-1	2	3	No mirror
1	f	5	26	0	2	3	No mirror
1	f	6	5	-1	2	3	No mirror
1	f	7	26	1	2	3	No mirror
1	f	8	5	-4	2	3	No mirror
1	f	9	26	0.5	2	3	No mirror
1	f	10	5	-5	2	3	No mirror
1	f	1	26	3	3	3	No mirror
1	f	2	5	-2	3	3	No mirror
1	f	3	26	2	3	3	No mirror
1	f	4	5	-2	3	3	No mirror
1	f	5	26	1	3	3	No mirror
1	f	6	5	-1	3	3	No mirror
1	f	7	26	1	3	3	No mirror
1	f	8	5	-1.5	3	3	No mirror
1	f	9	26	1	3	3	No mirror
1	f	10	5	-1.5	3	3	No mirror
2	m	1	26	6.5	1	1	No mirror
2	m	2	5	0	1	1	No mirror
2	m	3	26	1	1	1	No mirror
2	m	4	5	0.5	1	1	No mirror
2	m	5	26	3	1	1	No mirror
2	m	6	5	1	1	1	No mirror
2	m	7	26	5.5	1	1	No mirror
2	m	8	5	-1.5	1	1	No mirror
2	m	9	26	0.5	1	1	No mirror
2	m	10	5	0	1	1	No mirror
2	m	1	26	1.5	2	1	No mirror
2	m	2	5	-1	2	1	No mirror
2	m	3	26	0.5	2	1	No mirror
2	m	4	5	-1.5	2	1	No mirror
2	m	5	26	-0.5	2	1	No mirror
2	m	6	5	-1.5	2	1	No mirror
2	m	7	26	1	2	1	No mirror
2	m	8	5	-1.5	2	1	No mirror
2	m	9	26	-2	2	1	No mirror
2	m	10	5	-1	2	1	No mirror
2	m	1	26	0.5	3	1	No mirror
2	m	2	5	0	3	1	No mirror
2	m	3	26	-3.5	3	1	No mirror
2	m	4	5	0.5	3	1	No mirror
2	m	5	26	-3	3	1	No mirror
2	m	6	5	-0.5	3	1	No mirror
2	m	7	26	-2	3	1	No mirror
2	m	8	5	-1.5	3	1	No mirror
2	m	9	26	-2	3	1	No mirror
2	m	10	5	-1.5	3	1	No mirror
2	m	1	5	-1.5	1	1	Mirror
2	m	2	26	4	1	1	Mirror
2	m	3	5	-2	1	1	Mirror
2	m	4	26	0.5	1	1	Mirror
2	m	5	5	-0.5	1	1	Mirror
2	m	6	26	3	1	1	Mirror
2	m	7	5	-1.5	1	1	Mirror
2	m	8	26	4	1	1	Mirror
2	m	9	5	-1	1	1	Mirror
2	m	10	26	2.5	1	1	Mirror
2	m	1	5	-5	2	1	Mirror
2	m	2	26	-0.5	2	1	Mirror
2	m	3	5	-4.5	2	1	Mirror
2	m	4	26	0.5	2	1	Mirror
2	m	5	5	-1.5	2	1	Mirror
2	m	6	26	2	2	1	Mirror
2	m	7	5	-0.5	2	1	Mirror
2	m	8	26	1.5	2	1	Mirror
2	m	9	5	-0.5	2	1	Mirror
2	m	10	26	2	2	1	Mirror
2	m	1	5	-0.5	3	1	Mirror
2	m	2	26	-2	3	1	Mirror
2	m	3	5	0	3	1	Mirror
2	m	4	26	-1	3	1	Mirror
2	m	5	5	-0.5	3	1	Mirror
2	m	6	26	2.5	3	1	Mirror
2	m	7	5	-1.5	3	1	Mirror
2	m	8	26	-1.5	3	1	Mirror
2	m	9	5	-2.5	3	1	Mirror
2	m	10	26	-3	3	1	Mirror
2	m	1	5	-4	1	3	Mirror
2	m	2	26	5	1	3	Mirror
2	m	3	5	-3	1	3	Mirror
2	m	4	26	-2	1	3	Mirror
2	m	5	5	-3	1	3	Mirror
2	m	6	26	2	1	3	Mirror
2	m	7	5	-2	1	3	Mirror
2	m	8	26	-1	1	3	Mirror
2	m	9	5	-3	1	3	Mirror
2	m	10	26	3.5	1	3	Mirror
2	m	1	5	-2.5	2	3	Mirror
2	m	2	26	1.5	2	3	Mirror
2	m	3	5	-2	2	3	Mirror
2	m	4	26	1	2	3	Mirror
2	m	5	5	0	2	3	Mirror
2	m	6	26	1.5	2	3	Mirror
2	m	7	5	-1.5	2	3	Mirror
2	m	8	26	0.5	2	3	Mirror
2	m	9	5	-2	2	3	Mirror
2	m	10	26	0	2	3	Mirror
2	m	1	5	-3.5	3	3	Mirror
2	m	2	26	0.5	3	3	Mirror
2	m	3	5	-2	3	3	Mirror
2	m	4	26	-1.5	3	3	Mirror
2	m	5	5	-1	3	3	Mirror
2	m	6	26	-1.5	3	3	Mirror
2	m	7	5	-0.5	3	3	Mirror
2	m	8	26	-1.5	3	3	Mirror
2	m	9	5	0	3	3	Mirror
2	m	10	26	1.5	3	3	Mirror
2	m	1	26	1.5	1	3	No mirror
2	m	2	5	0	1	3	No mirror
2	m	3	26	2	1	3	No mirror
2	m	4	5	1	1	3	No mirror
2	m	5	26	-1.5	1	3	No mirror
2	m	6	5	-1	1	3	No mirror
2	m	7	26	-0.5	1	3	No mirror
2	m	8	5	-1	1	3	No mirror
2	m	9	26	-1.5	1	3	No mirror
2	m	10	5	-1	1	3	No mirror
2	m	1	26	-1.5	2	3	No mirror
2	m	2	5	-0.5	2	3	No mirror
2	m	3	26	-1.5	2	3	No mirror
2	m	4	5	0.5	2	3	No mirror
2	m	5	26	-0.5	2	3	No mirror
2	m	6	5	0.5	2	3	No mirror
2	m	7	26	0	2	3	No mirror
2	m	8	5	0	2	3	No mirror
2	m	9	26	1	2	3	No mirror
2	m	10	5	1	2	3	No mirror
2	m	1	26	0.5	3	3	No mirror
2	m	2	5	-1	3	3	No mirror
2	m	3	26	-0.5	3	3	No mirror
2	m	4	5	0.5	3	3	No mirror
2	m	5	26	-2	3	3	No mirror
2	m	6	5	0	3	3	No mirror
2	m	7	26	-3	3	3	No mirror
2	m	8	5	1	3	3	No mirror
2	m	9	26	-2.5	3	3	No mirror
2	m	10	5	-1	3	3	No mirror
3	f	1	26	4	1	1	No mirror
3	f	2	5	2	1	1	No mirror
3	f	3	26	2.5	1	1	No mirror
3	f	4	5	0.5	1	1	No mirror
3	f	5	26	3.5	1	1	No mirror
3	f	6	5	0.5	1	1	No mirror
3	f	7	26	1.5	1	1	No mirror
3	f	8	5	1	1	1	No mirror
3	f	9	26	2	1	1	No mirror
3	f	10	5	0.5	1	1	No mirror
3	f	1	26	3	2	1	No mirror
3	f	2	5	0	2	1	No mirror
3	f	3	26	2.5	2	1	No mirror
3	f	4	5	-1.5	2	1	No mirror
3	f	5	26	1.5	2	1	No mirror
3	f	6	5	1	2	1	No mirror
3	f	7	26	1.5	2	1	No mirror
3	f	8	5	1	2	1	No mirror
3	f	9	26	2.5	2	1	No mirror
3	f	10	5	1.5	2	1	No mirror
3	f	1	26	1.5	3	1	No mirror
3	f	2	5	0	3	1	No mirror
3	f	3	26	1	3	1	No mirror
3	f	4	5	0.5	3	1	No mirror
3	f	5	26	1	3	1	No mirror
3	f	6	5	0.5	3	1	No mirror
3	f	7	26	0.5	3	1	No mirror
3	f	8	5	0.5	3	1	No mirror
3	f	9	26	0.5	3	1	No mirror
3	f	10	5	0.5	3	1	No mirror
3	f	1	5	-0.5	1	1	Mirror
3	f	2	26	4	1	1	Mirror
3	f	3	5	2	1	1	Mirror
3	f	4	26	6	1	1	Mirror
3	f	5	5	0	1	1	Mirror
3	f	6	26	5	1	1	Mirror
3	f	7	5	0	1	1	Mirror
3	f	8	26	4.5	1	1	Mirror
3	f	9	5	-0.5	1	1	Mirror
3	f	10	26	3.5	1	1	Mirror
3	f	1	5	0	2	1	Mirror
3	f	2	26	5.5	2	1	Mirror
3	f	3	5	0.5	2	1	Mirror
3	f	4	26	3	2	1	Mirror
3	f	5	5	0.5	2	1	Mirror
3	f	6	26	4	2	1	Mirror
3	f	7	5	-1	2	1	Mirror
3	f	8	26	6	2	1	Mirror
3	f	9	5	1.5	2	1	Mirror
3	f	10	26	4	2	1	Mirror
3	f	1	5	-0.5	3	1	Mirror
3	f	2	26	5	3	1	Mirror
3	f	3	5	0	3	1	Mirror
3	f	4	26	5	3	1	Mirror
3	f	5	5	2	3	1	Mirror
3	f	6	26	4	3	1	Mirror
3	f	7	5	3	3	1	Mirror
3	f	8	26	4.5	3	1	Mirror
3	f	9	5	2	3	1	Mirror
3	f	10	26	3.5	3	1	Mirror
3	f	1	5	-3	1	3	Mirror
3	f	2	26	4.5	1	3	Mirror
3	f	3	5	-1.5	1	3	Mirror
3	f	4	26	4.5	1	3	Mirror
3	f	5	5	-0.5	1	3	Mirror
3	f	6	26	6.5	1	3	Mirror
3	f	7	5	1	1	3	Mirror
3	f	8	26	5.5	1	3	Mirror
3	f	9	5	0.5	1	3	Mirror
3	f	10	26	6.5	1	3	Mirror
3	f	1	5	-3	2	3	Mirror
3	f	2	26	4	2	3	Mirror
3	f	3	5	-0.5	2	3	Mirror
3	f	4	26	6	2	3	Mirror
3	f	5	5	1	2	3	Mirror
3	f	6	26	4.5	2	3	Mirror
3	f	7	5	0.5	2	3	Mirror
3	f	8	26	4	2	3	Mirror
3	f	9	5	0.5	2	3	Mirror
3	f	10	26	3	2	3	Mirror
3	f	1	5	-2	3	3	Mirror
3	f	2	26	3.5	3	3	Mirror
3	f	3	5	1	3	3	Mirror
3	f	4	26	3	3	3	Mirror
3	f	5	5	0	3	3	Mirror
3	f	6	26	2	3	3	Mirror
3	f	7	5	1	3	3	Mirror
3	f	8	26	-1	3	3	Mirror
3	f	9	5	0.5	3	3	Mirror
3	f	10	26	0.5	3	3	Mirror
3	f	1	26	4	1	3	No mirror
3	f	2	5	0.5	1	3	No mirror
3	f	3	26	1	1	3	No mirror
3	f	4	5	1.5	1	3	No mirror
3	f	5	26	1	1	3	No mirror
3	f	6	5	1	1	3	No mirror
3	f	7	26	2	1	3	No mirror
3	f	8	5	0.5	1	3	No mirror
3	f	9	26	2	1	3	No mirror
3	f	10	5	1	1	3	No mirror
3	f	1	26	2	2	3	No mirror
3	f	2	5	-0.5	2	3	No mirror
3	f	3	26	1	2	3	No mirror
3	f	4	5	2	2	3	No mirror
3	f	5	26	1.5	2	3	No mirror
3	f	6	5	-0.5	2	3	No mirror
3	f	7	26	0	2	3	No mirror
3	f	8	5	-1	2	3	No mirror
3	f	9	26	0.5	2	3	No mirror
3	f	10	5	-0.5	2	3	No mirror
3	f	1	26	1.5	3	3	No mirror
3	f	2	5	0.5	3	3	No mirror
3	f	3	26	0	3	3	No mirror
3	f	4	5	0.5	3	3	No mirror
3	f	5	26	0	3	3	No mirror
3	f	6	5	0.5	3	3	No mirror
3	f	7	26	-2	3	3	No mirror
3	f	8	5	1.5	3	3	No mirror
3	f	9	26	-1.5	3	3	No mirror
3	f	10	5	0.5	3	3	No mirror
4	m	1	26	4.5	1	1	No mirror
4	m	2	5	-2	1	1	No mirror
4	m	3	26	4	1	1	No mirror
4	m	4	5	-3	1	1	No mirror
4	m	5	26	1.5	1	1	No mirror
4	m	6	5	-0.5	1	1	No mirror
4	m	7	26	1.5	1	1	No mirror
4	m	8	5	-1.5	1	1	No mirror
4	m	9	26	5	1	1	No mirror
4	m	10	5	0	1	1	No mirror
4	m	1	26	-0.5	2	1	No mirror
4	m	2	5	2.5	2	1	No mirror
4	m	3	26	-0.5	2	1	No mirror
4	m	4	5	2	2	1	No mirror
4	m	5	26	-2	2	1	No mirror
4	m	6	5	-1	2	1	No mirror
4	m	7	26	1	2	1	No mirror
4	m	8	5	0.5	2	1	No mirror
4	m	9	26	0.5	2	1	No mirror
4	m	10	5	-0.5	2	1	No mirror
4	m	1	26	1.5	3	1	No mirror
4	m	2	5	-2.5	3	1	No mirror
4	m	3	26	1.5	3	1	No mirror
4	m	4	5	-2	3	1	No mirror
4	m	5	26	0	3	1	No mirror
4	m	6	5	-2.5	3	1	No mirror
4	m	7	26	0	3	1	No mirror
4	m	8	5	-3.5	3	1	No mirror
4	m	9	26	0	3	1	No mirror
4	m	10	5	-2.5	3	1	No mirror
4	m	1	5	-3.5	1	1	Mirror
4	m	2	26	3	1	1	Mirror
4	m	3	5	-3.5	1	1	Mirror
4	m	4	26	6.5	1	1	Mirror
4	m	5	5	-4.5	1	1	Mirror
4	m	6	26	2.5	1	1	Mirror
4	m	7	5	-3	1	1	Mirror
4	m	8	26	7	1	1	Mirror
4	m	9	5	-4.5	1	1	Mirror
4	m	10	26	5	1	1	Mirror
4	m	1	5	-5.5	2	1	Mirror
4	m	2	26	5	2	1	Mirror
4	m	3	5	-6.5	2	1	Mirror
4	m	4	26	2	2	1	Mirror
4	m	5	5	-4.5	2	1	Mirror
4	m	6	26	1.5	2	1	Mirror
4	m	7	5	-6.5	2	1	Mirror
4	m	8	26	0.5	2	1	Mirror
4	m	9	5	-6	2	1	Mirror
4	m	10	26	4.5	2	1	Mirror
4	m	1	5	-3.5	3	1	Mirror
4	m	2	26	2.5	3	1	Mirror
4	m	3	5	-4	3	1	Mirror
4	m	4	26	5.5	3	1	Mirror
4	m	5	5	-2.5	3	1	Mirror
4	m	6	26	3	3	1	Mirror
4	m	7	5	-3.5	3	1	Mirror
4	m	8	26	3.5	3	1	Mirror
4	m	9	5	-4.5	3	1	Mirror
4	m	10	26	3.5	3	1	Mirror
4	m	1	5	-5	1	3	Mirror
4	m	2	26	4.5	1	3	Mirror
4	m	3	5	-3.5	1	3	Mirror
4	m	4	26	4.5	1	3	Mirror
4	m	5	5	-0.5	1	3	Mirror
4	m	6	26	5.5	1	3	Mirror
4	m	7	5	-2.5	1	3	Mirror
4	m	8	26	6	1	3	Mirror
4	m	9	5	-5	1	3	Mirror
4	m	10	26	6.5	1	3	Mirror
4	m	1	5	-6.5	2	3	Mirror
4	m	2	26	2.5	2	3	Mirror
4	m	3	5	-6	2	3	Mirror
4	m	4	26	4.5	2	3	Mirror
4	m	5	5	-5.5	2	3	Mirror
4	m	6	26	2.5	2	3	Mirror
4	m	7	5	-6.5	2	3	Mirror
4	m	8	26	2	2	3	Mirror
4	m	9	5	-7	2	3	Mirror
4	m	10	26	-0.5	2	3	Mirror
4	m	1	5	-1	3	3	Mirror
4	m	2	26	1.5	3	3	Mirror
4	m	3	5	-3.5	3	3	Mirror
4	m	4	26	4	3	3	Mirror
4	m	5	5	-2	3	3	Mirror
4	m	6	26	5	3	3	Mirror
4	m	7	5	-2	3	3	Mirror
4	m	8	26	3	3	3	Mirror
4	m	9	5	-3	3	3	Mirror
4	m	10	26	3	3	3	Mirror
4	m	1	26	3.5	1	3	No mirror
4	m	2	5	0.5	1	3	No mirror
4	m	3	26	1.5	1	3	No mirror
4	m	4	5	2	1	3	No mirror
4	m	5	26	3	1	3	No mirror
4	m	6	5	-1	1	3	No mirror
4	m	7	26	3	1	3	No mirror
4	m	8	5	-1.5	1	3	No mirror
4	m	9	26	3	1	3	No mirror
4	m	10	5	-1	1	3	No mirror
4	m	1	26	1	2	3	No mirror
4	m	2	5	-1.5	2	3	No mirror
4	m	3	26	0	2	3	No mirror
4	m	4	5	-1.5	2	3	No mirror
4	m	5	26	2	2	3	No mirror
4	m	6	5	-1	2	3	No mirror
4	m	7	26	1.5	2	3	No mirror
4	m	8	5	-1	2	3	No mirror
4	m	9	26	2	2	3	No mirror
4	m	10	5	-1.5	2	3	No mirror
4	m	1	26	1	3	3	No mirror
4	m	2	5	-0.5	3	3	No mirror
4	m	3	26	1	3	3	No mirror
4	m	4	5	0	3	3	No mirror
4	m	5	26	1	3	3	No mirror
4	m	6	5	-0.5	3	3	No mirror
4	m	7	26	0.5	3	3	No mirror
4	m	8	5	-1	3	3	No mirror
4	m	9	26	1	3	3	No mirror
4	m	10	5	-1.5	3	3	No mirror
5	f	1	26	3	1	1	No mirror
5	f	2	5	-1.5	1	1	No mirror
5	f	3	26	2	1	1	No mirror
5	f	4	5	0.5	1	1	No mirror
5	f	5	26	2.5	1	1	No mirror
5	f	6	5	-0.5	1	1	No mirror
5	f	7	26	2.5	1	1	No mirror
5	f	8	5	0	1	1	No mirror
5	f	9	26	4.5	1	1	No mirror
5	f	10	5	-2	1	1	No mirror
5	f	1	26	-2.5	2	1	No mirror
5	f	2	5	-1.5	2	1	No mirror
5	f	3	26	1	2	1	No mirror
5	f	4	5	0	2	1	No mirror
5	f	5	26	2.5	2	1	No mirror
5	f	6	5	-1	2	1	No mirror
5	f	7	26	1	2	1	No mirror
5	f	8	5	0	2	1	No mirror
5	f	9	26	0.5	2	1	No mirror
5	f	10	5	-1.5	2	1	No mirror
5	f	1	26	3	3	1	No mirror
5	f	2	5	-1.5	3	1	No mirror
5	f	3	26	0.5	3	1	No mirror
5	f	4	5	-1	3	1	No mirror
5	f	5	26	-1.5	3	1	No mirror
5	f	6	5	-1.5	3	1	No mirror
5	f	7	26	-0.5	3	1	No mirror
5	f	8	5	-1	3	1	No mirror
5	f	9	26	-2.5	3	1	No mirror
5	f	10	5	0	3	1	No mirror
5	f	1	5	-2.5	1	1	Mirror
5	f	2	26	7.5	1	1	Mirror
5	f	3	5	-3.5	1	1	Mirror
5	f	4	26	2.5	1	1	Mirror
5	f	5	5	-2.5	1	1	Mirror
5	f	6	26	6	1	1	Mirror
5	f	7	5	-2	1	1	Mirror
5	f	8	26	3.5	1	1	Mirror
5	f	9	5	-2	1	1	Mirror
5	f	10	26	3.5	1	1	Mirror
5	f	1	5	-2	2	1	Mirror
5	f	2	26	1.5	2	1	Mirror
5	f	3	5	-2.5	2	1	Mirror
5	f	4	26	3	2	1	Mirror
5	f	5	5	-3.5	2	1	Mirror
5	f	6	26	4	2	1	Mirror
5	f	7	5	0.5	2	1	Mirror
5	f	8	26	2.5	2	1	Mirror
5	f	9	5	-2.5	2	1	Mirror
5	f	10	26	-0.5	2	1	Mirror
5	f	1	5	-0.5	3	1	Mirror
5	f	2	26	-2.5	3	1	Mirror
5	f	3	5	-4	3	1	Mirror
5	f	4	26	-2.5	3	1	Mirror
5	f	5	5	-3.5	3	1	Mirror
5	f	6	26	-4	3	1	Mirror
5	f	7	5	-2.5	3	1	Mirror
5	f	8	26	-2.5	3	1	Mirror
5	f	9	5	-2	3	1	Mirror
5	f	10	26	-1.5	3	1	Mirror
5	f	1	5	-3	1	3	Mirror
5	f	2	26	7	1	3	Mirror
5	f	3	5	-2.5	1	3	Mirror
5	f	4	26	5.5	1	3	Mirror
5	f	5	5	-3	1	3	Mirror
5	f	6	26	3	1	3	Mirror
5	f	7	5	-5.5	1	3	Mirror
5	f	8	26	2.5	1	3	Mirror
5	f	9	5	-2	1	3	Mirror
5	f	10	26	3	1	3	Mirror
5	f	1	5	-2.5	2	3	Mirror
5	f	2	26	4.5	2	3	Mirror
5	f	3	5	-0.5	2	3	Mirror
5	f	4	26	2	2	3	Mirror
5	f	5	5	-2	2	3	Mirror
5	f	6	26	1	2	3	Mirror
5	f	7	5	-2	2	3	Mirror
5	f	8	26	1	2	3	Mirror
5	f	9	5	-2	2	3	Mirror
5	f	10	26	-3.5	2	3	Mirror
5	f	1	5	-0.5	3	3	Mirror
5	f	2	26	-1.5	3	3	Mirror
5	f	3	5	-4	3	3	Mirror
5	f	4	26	-4	3	3	Mirror
5	f	5	5	-4.5	3	3	Mirror
5	f	6	26	-5.5	3	3	Mirror
5	f	7	5	-3.5	3	3	Mirror
5	f	8	26	-6.5	3	3	Mirror
5	f	9	5	-3	3	3	Mirror
5	f	10	26	-2.5	3	3	Mirror
5	f	1	26	1.5	1	3	No mirror
5	f	2	5	0	1	3	No mirror
5	f	3	26	2.5	1	3	No mirror
5	f	4	5	1.5	1	3	No mirror
5	f	5	26	3.5	1	3	No mirror
5	f	6	5	3	1	3	No mirror
5	f	7	26	2.5	1	3	No mirror
5	f	8	5	-1	1	3	No mirror
5	f	9	26	3	1	3	No mirror
5	f	10	5	1.5	1	3	No mirror
5	f	1	26	-1.5	2	3	No mirror
5	f	2	5	0	2	3	No mirror
5	f	3	26	-1.5	2	3	No mirror
5	f	4	5	-1	2	3	No mirror
5	f	5	26	-1.5	2	3	No mirror
5	f	6	5	0.5	2	3	No mirror
5	f	7	26	-2.5	2	3	No mirror
5	f	8	5	0	2	3	No mirror
5	f	9	26	2.5	2	3	No mirror
5	f	10	5	-0.5	2	3	No mirror
5	f	1	26	-3.5	3	3	No mirror
5	f	2	5	-1	3	3	No mirror
5	f	3	26	-2.5	3	3	No mirror
5	f	4	5	-2	3	3	No mirror
5	f	5	26	-3	3	3	No mirror
5	f	6	5	-0.5	3	3	No mirror
5	f	7	26	-3.5	3	3	No mirror
5	f	8	5	-1.5	3	3	No mirror
5	f	9	26	-2	3	3	No mirror
5	f	10	5	-1.5	3	3	No mirror
6	m	1	26	0	1	1	No mirror
6	m	2	5	-1	1	1	No mirror
6	m	3	26	1.5	1	1	No mirror
6	m	4	5	-2	1	1	No mirror
6	m	5	26	0	1	1	No mirror
6	m	6	5	-2	1	1	No mirror
6	m	7	26	-1	1	1	No mirror
6	m	8	5	-2.5	1	1	No mirror
6	m	9	26	0	1	1	No mirror
6	m	10	5	-1.5	1	1	No mirror
6	m	1	26	-0.5	2	1	No mirror
6	m	2	5	-2	2	1	No mirror
6	m	3	26	-1	2	1	No mirror
6	m	4	5	-2.5	2	1	No mirror
6	m	5	26	-1.5	2	1	No mirror
6	m	6	5	-2	2	1	No mirror
6	m	7	26	-1.5	2	1	No mirror
6	m	8	5	-2	2	1	No mirror
6	m	9	26	-1	2	1	No mirror
6	m	10	5	-2	2	1	No mirror
6	m	1	26	-1	3	1	No mirror
6	m	2	5	-0.5	3	1	No mirror
6	m	3	26	-2	3	1	No mirror
6	m	4	5	0	3	1	No mirror
6	m	5	26	-3	3	1	No mirror
6	m	6	5	-1.5	3	1	No mirror
6	m	7	26	-2	3	1	No mirror
6	m	8	5	-1.5	3	1	No mirror
6	m	9	26	-2.5	3	1	No mirror
6	m	10	5	-2.5	3	1	No mirror
6	m	1	5	-3.5	1	1	Mirror
6	m	2	26	2.5	1	1	Mirror
6	m	3	5	-0.5	1	1	Mirror
6	m	4	26	1.5	1	1	Mirror
6	m	5	5	-2.5	1	1	Mirror
6	m	6	26	2.5	1	1	Mirror
6	m	7	5	-2.5	1	1	Mirror
6	m	8	26	0	1	1	Mirror
6	m	9	5	-3	1	1	Mirror
6	m	10	26	0	1	1	Mirror
6	m	1	5	-3	2	1	Mirror
6	m	2	26	-1	2	1	Mirror
6	m	3	5	-3.5	2	1	Mirror
6	m	4	26	-1.5	2	1	Mirror
6	m	5	5	-2.5	2	1	Mirror
6	m	6	26	1	2	1	Mirror
6	m	7	5	-2.5	2	1	Mirror
6	m	8	26	0	2	1	Mirror
6	m	9	5	-3	2	1	Mirror
6	m	10	26	-1.5	2	1	Mirror
6	m	1	5	-2.5	3	1	Mirror
6	m	2	26	-1	3	1	Mirror
6	m	3	5	-2	3	1	Mirror
6	m	4	26	0	3	1	Mirror
6	m	5	5	-2.5	3	1	Mirror
6	m	6	26	0	3	1	Mirror
6	m	7	5	-2	3	1	Mirror
6	m	8	26	-1.5	3	1	Mirror
6	m	9	5	-1	3	1	Mirror
6	m	10	26	-0.5	3	1	Mirror
6	m	1	5	-3	1	3	Mirror
6	m	2	26	4	1	3	Mirror
6	m	3	5	-2.5	1	3	Mirror
6	m	4	26	4	1	3	Mirror
6	m	5	5	-2.5	1	3	Mirror
6	m	6	26	4	1	3	Mirror
6	m	7	5	-1.5	1	3	Mirror
6	m	8	26	3	1	3	Mirror
6	m	9	5	-3	1	3	Mirror
6	m	10	26	1.5	1	3	Mirror
6	m	1	5	-3.5	2	3	Mirror
6	m	2	26	1.5	2	3	Mirror
6	m	3	5	-2	2	3	Mirror
6	m	4	26	-1	2	3	Mirror
6	m	5	5	-1	2	3	Mirror
6	m	6	26	-0.5	2	3	Mirror
6	m	7	5	-2.5	2	3	Mirror
6	m	8	26	0.5	2	3	Mirror
6	m	9	5	-3	2	3	Mirror
6	m	10	26	-2	2	3	Mirror
6	m	1	5	-2.5	3	3	Mirror
6	m	2	26	-1	3	3	Mirror
6	m	3	5	-3	3	3	Mirror
6	m	4	26	-1.5	3	3	Mirror
6	m	5	5	-3	3	3	Mirror
6	m	6	26	-1	3	3	Mirror
6	m	7	5	-2.5	3	3	Mirror
6	m	8	26	-3	3	3	Mirror
6	m	9	5	-2.5	3	3	Mirror
6	m	10	26	-0.5	3	3	Mirror
6	m	1	26	0	1	3	No mirror
6	m	2	5	-2	1	3	No mirror
6	m	3	26	0	1	3	No mirror
6	m	4	5	-2	1	3	No mirror
6	m	5	26	1	1	3	No mirror
6	m	6	5	0	1	3	No mirror
6	m	7	26	0.5	1	3	No mirror
6	m	8	5	-1.5	1	3	No mirror
6	m	9	26	0.5	1	3	No mirror
6	m	10	5	-1.5	1	3	No mirror
6	m	1	26	-2.5	2	3	No mirror
6	m	2	5	-3	2	3	No mirror
6	m	3	26	-2	2	3	No mirror
6	m	4	5	-1	2	3	No mirror
6	m	5	26	-2	2	3	No mirror
6	m	6	5	-2.5	2	3	No mirror
6	m	7	26	-2.5	2	3	No mirror
6	m	8	5	-3	2	3	No mirror
6	m	9	26	-2.5	2	3	No mirror
6	m	10	5	-2.5	2	3	No mirror
6	m	1	26	-0.5	3	3	No mirror
6	m	2	5	-0.5	3	3	No mirror
6	m	3	26	-1.5	3	3	No mirror
6	m	4	5	-1.5	3	3	No mirror
6	m	5	26	0.5	3	3	No mirror
6	m	6	5	0	3	3	No mirror
6	m	7	26	-0.5	3	3	No mirror
6	m	8	5	-1.5	3	3	No mirror
6	m	9	26	-2	3	3	No mirror
6	m	10	5	-2	3	3	No mirror
7	m	1	26	1.5	1	1	No mirror
7	m	2	5	-1	1	1	No mirror
7	m	3	26	1	1	1	No mirror
7	m	4	5	-0.5	1	1	No mirror
7	m	5	26	0	1	1	No mirror
7	m	6	5	-0.5	1	1	No mirror
7	m	7	26	-1	1	1	No mirror
7	m	8	5	-1.5	1	1	No mirror
7	m	9	26	-1.5	1	1	No mirror
7	m	10	5	-1	1	1	No mirror
7	m	1	26	0.5	2	1	No mirror
7	m	2	5	0	2	1	No mirror
7	m	3	26	0.5	2	1	No mirror
7	m	4	5	0	2	1	No mirror
7	m	5	26	0	2	1	No mirror
7	m	6	5	0.5	2	1	No mirror
7	m	7	26	-1	2	1	No mirror
7	m	8	5	-0.5	2	1	No mirror
7	m	9	26	1	2	1	No mirror
7	m	10	5	0	2	1	No mirror
7	m	1	26	3.5	3	1	No mirror
7	m	2	5	1	3	1	No mirror
7	m	3	26	1	3	1	No mirror
7	m	4	5	-0.5	3	1	No mirror
7	m	5	26	0	3	1	No mirror
7	m	6	5	-0.5	3	1	No mirror
7	m	7	26	0	3	1	No mirror
7	m	8	5	0	3	1	No mirror
7	m	9	26	-1	3	1	No mirror
7	m	10	5	0	3	1	No mirror
7	m	1	5	-2	1	1	Mirror
7	m	2	26	2.5	1	1	Mirror
7	m	3	5	-2	1	1	Mirror
7	m	4	26	1	1	1	Mirror
7	m	5	5	0	1	1	Mirror
7	m	6	26	3	1	1	Mirror
7	m	7	5	-2.5	1	1	Mirror
7	m	8	26	1.5	1	1	Mirror
7	m	9	5	-2.5	1	1	Mirror
7	m	10	26	3	1	1	Mirror
7	m	1	5	0	2	1	Mirror
7	m	2	26	2.5	2	1	Mirror
7	m	3	5	-1	2	1	Mirror
7	m	4	26	3	2	1	Mirror
7	m	5	5	-1	2	1	Mirror
7	m	6	26	2	2	1	Mirror
7	m	7	5	-0.5	2	1	Mirror
7	m	8	26	3	2	1	Mirror
7	m	9	5	-1	2	1	Mirror
7	m	10	26	1.5	2	1	Mirror
7	m	1	5	-2.5	3	1	Mirror
7	m	2	26	3	3	1	Mirror
7	m	3	5	0.5	3	1	Mirror
7	m	4	26	2.5	3	1	Mirror
7	m	5	5	-2	3	1	Mirror
7	m	6	26	2.5	3	1	Mirror
7	m	7	5	-1.5	3	1	Mirror
7	m	8	26	1.5	3	1	Mirror
7	m	9	5	0	3	1	Mirror
7	m	10	26	4	3	1	Mirror
7	m	1	5	-5	1	3	Mirror
7	m	2	26	2.5	1	3	Mirror
7	m	3	5	-3	1	3	Mirror
7	m	4	26	1.5	1	3	Mirror
7	m	5	5	-2	1	3	Mirror
7	m	6	26	0.5	1	3	Mirror
7	m	7	5	-2	1	3	Mirror
7	m	8	26	1.5	1	3	Mirror
7	m	9	5	-2	1	3	Mirror
7	m	10	26	2.5	1	3	Mirror
7	m	1	5	-2	2	3	Mirror
7	m	2	26	2.5	2	3	Mirror
7	m	3	5	-0.5	2	3	Mirror
7	m	4	26	3.5	2	3	Mirror
7	m	5	5	-1	2	3	Mirror
7	m	6	26	4	2	3	Mirror
7	m	7	5	-1.5	2	3	Mirror
7	m	8	26	2	2	3	Mirror
7	m	9	5	-0.5	2	3	Mirror
7	m	10	26	0.5	2	3	Mirror
7	m	1	5	-2	3	3	Mirror
7	m	2	26	2.5	3	3	Mirror
7	m	3	5	-2	3	3	Mirror
7	m	4	26	3.5	3	3	Mirror
7	m	5	5	0	3	3	Mirror
7	m	6	26	3	3	3	Mirror
7	m	7	5	0.5	3	3	Mirror
7	m	8	26	3.5	3	3	Mirror
7	m	9	5	0	3	3	Mirror
7	m	10	26	3.5	3	3	Mirror
7	m	1	26	1	1	3	No mirror
7	m	2	5	-1	1	3	No mirror
7	m	3	26	-0.5	1	3	No mirror
7	m	4	5	-0.5	1	3	No mirror
7	m	5	26	-1	1	3	No mirror
7	m	6	5	-1	1	3	No mirror
7	m	7	26	0.5	1	3	No mirror
7	m	8	5	0	1	3	No mirror
7	m	9	26	-1	1	3	No mirror
7	m	10	5	-1	1	3	No mirror
7	m	1	26	0.5	2	3	No mirror
7	m	2	5	0	2	3	No mirror
7	m	3	26	1	2	3	No mirror
7	m	4	5	1	2	3	No mirror
7	m	5	26	0.5	2	3	No mirror
7	m	6	5	2	2	3	No mirror
7	m	7	26	1	2	3	No mirror
7	m	8	5	1	2	3	No mirror
7	m	9	26	-0.5	2	3	No mirror
7	m	10	5	1	2	3	No mirror
7	m	1	26	1.5	3	3	No mirror
7	m	2	5	1	3	3	No mirror
7	m	3	26	0	3	3	No mirror
7	m	4	5	2	3	3	No mirror
7	m	5	26	2	3	3	No mirror
7	m	6	5	1	3	3	No mirror
7	m	7	26	0.5	3	3	No mirror
7	m	8	5	2	3	3	No mirror
7	m	9	26	0	3	3	No mirror
7	m	10	5	1.5	3	3	No mirror
8	f	1	26	1.5	1	1	No mirror
8	f	2	5	-0.5	1	1	No mirror
8	f	3	26	-3	1	1	No mirror
8	f	4	5	-1	1	1	No mirror
8	f	5	26	-1	1	1	No mirror
8	f	6	5	-1	1	1	No mirror
8	f	7	26	-0.5	1	1	No mirror
8	f	8	5	-2	1	1	No mirror
8	f	9	26	-2.5	1	1	No mirror
8	f	10	5	-1	1	1	No mirror
8	f	1	26	-1	2	1	No mirror
8	f	2	5	0	2	1	No mirror
8	f	3	26	-1	2	1	No mirror
8	f	4	5	0	2	1	No mirror
8	f	5	26	-2	2	1	No mirror
8	f	6	5	-2.5	2	1	No mirror
8	f	7	26	-2.5	2	1	No mirror
8	f	8	5	-1.5	2	1	No mirror
8	f	9	26	-1.5	2	1	No mirror
8	f	10	5	-1	2	1	No mirror
8	f	1	26	-1.5	3	1	No mirror
8	f	2	5	-0.5	3	1	No mirror
8	f	3	26	-3	3	1	No mirror
8	f	4	5	-2	3	1	No mirror
8	f	5	26	-3	3	1	No mirror
8	f	6	5	-2.5	3	1	No mirror
8	f	7	26	-3	3	1	No mirror
8	f	8	5	-1	3	1	No mirror
8	f	9	26	-2	3	1	No mirror
8	f	10	5	-2	3	1	No mirror
8	f	1	5	-4.5	1	1	Mirror
8	f	2	26	0	1	1	Mirror
8	f	3	5	-2	1	1	Mirror
8	f	4	26	3.5	1	1	Mirror
8	f	5	5	-2	1	1	Mirror
8	f	6	26	2	1	1	Mirror
8	f	7	5	-2	1	1	Mirror
8	f	8	26	6	1	1	Mirror
8	f	9	5	-1.5	1	1	Mirror
8	f	10	26	0.5	1	1	Mirror
8	f	1	5	-2.5	2	1	Mirror
8	f	2	26	4	2	1	Mirror
8	f	3	5	-1.5	2	1	Mirror
8	f	4	26	2.5	2	1	Mirror
8	f	5	5	-1.5	2	1	Mirror
8	f	6	26	2.5	2	1	Mirror
8	f	7	5	0	2	1	Mirror
8	f	8	26	3	2	1	Mirror
8	f	9	5	-3	2	1	Mirror
8	f	10	26	3.5	2	1	Mirror
8	f	1	5	-1.5	3	1	Mirror
8	f	2	26	-2	3	1	Mirror
8	f	3	5	-3.5	3	1	Mirror
8	f	4	26	-1	3	1	Mirror
8	f	5	5	-2.5	3	1	Mirror
8	f	6	26	-2	3	1	Mirror
8	f	7	5	-4.5	3	1	Mirror
8	f	8	26	-2	3	1	Mirror
8	f	9	5	-3	3	1	Mirror
8	f	10	26	-2	3	1	Mirror
8	f	1	5	-2.5	1	3	Mirror
8	f	2	26	4.5	1	3	Mirror
8	f	3	5	-1	1	3	Mirror
8	f	4	26	3.5	1	3	Mirror
8	f	5	5	-3.5	1	3	Mirror
8	f	6	26	3	1	3	Mirror
8	f	7	5	0.5	1	3	Mirror
8	f	8	26	2	1	3	Mirror
8	f	9	5	0	1	3	Mirror
8	f	10	26	2	1	3	Mirror
8	f	1	5	-4.5	2	3	Mirror
8	f	2	26	2	2	3	Mirror
8	f	3	5	-2.5	2	3	Mirror
8	f	4	26	3.5	2	3	Mirror
8	f	5	5	-2.5	2	3	Mirror
8	f	6	26	2.5	2	3	Mirror
8	f	7	5	-3	2	3	Mirror
8	f	8	26	1.5	2	3	Mirror
8	f	9	5	-1.5	2	3	Mirror
8	f	10	26	-0.5	2	3	Mirror
8	f	1	5	-5	3	3	Mirror
8	f	2	26	0	3	3	Mirror
8	f	3	5	-2	3	3	Mirror
8	f	4	26	-0.5	3	3	Mirror
8	f	5	5	-3.5	3	3	Mirror
8	f	6	26	1.5	3	3	Mirror
8	f	7	5	-4	3	3	Mirror
8	f	8	26	-1	3	3	Mirror
8	f	9	5	-3	3	3	Mirror
8	f	10	26	0.5	3	3	Mirror
8	f	1	26	1.5	1	3	No mirror
8	f	2	5	2	1	3	No mirror
8	f	3	26	1.5	1	3	No mirror
8	f	4	5	0.5	1	3	No mirror
8	f	5	26	-1.5	1	3	No mirror
8	f	6	5	1.5	1	3	No mirror
8	f	7	26	1	1	3	No mirror
8	f	8	5	0	1	3	No mirror
8	f	9	26	-0.5	1	3	No mirror
8	f	10	5	-1.5	1	3	No mirror
8	f	1	26	0	2	3	No mirror
8	f	2	5	-2	2	3	No mirror
8	f	3	26	-2	2	3	No mirror
8	f	4	5	-2.5	2	3	No mirror
8	f	5	26	-1.5	2	3	No mirror
8	f	6	5	0	2	3	No mirror
8	f	7	26	0	2	3	No mirror
8	f	8	5	-2	2	3	No mirror
8	f	9	26	-2	2	3	No mirror
8	f	10	5	-1.5	2	3	No mirror
8	f	1	26	-2.5	3	3	No mirror
8	f	2	5	-3	3	3	No mirror
8	f	3	26	-4.5	3	3	No mirror
8	f	4	5	-2.5	3	3	No mirror
8	f	5	26	-3.5	3	3	No mirror
8	f	6	5	-2.5	3	3	No mirror
8	f	7	26	-2.5	3	3	No mirror
8	f	8	5	-3	3	3	No mirror
8	f	9	26	-3.5	3	3	No mirror
8	f	10	5	-1.5	3	3	No mirror
9	m	1	5	-2.5	1	1	No mirror
9	m	2	26	3.5	1	1	No mirror
9	m	3	5	0	1	1	No mirror
9	m	4	26	1.5	1	1	No mirror
9	m	5	5	-2	1	1	No mirror
9	m	6	26	2.5	1	1	No mirror
9	m	7	5	1	1	1	No mirror
9	m	8	26	0.5	1	1	No mirror
9	m	9	5	-1	1	1	No mirror
9	m	10	26	-1	1	1	No mirror
9	m	1	26	1	2	1	No mirror
9	m	2	5	-1	2	1	No mirror
9	m	3	26	-0.5	2	1	No mirror
9	m	4	5	0	2	1	No mirror
9	m	5	26	-0.5	2	1	No mirror
9	m	6	5	1.5	2	1	No mirror
9	m	7	26	1.5	2	1	No mirror
9	m	8	5	1	2	1	No mirror
9	m	9	26	1.5	2	1	No mirror
9	m	10	5	1	2	1	No mirror
9	m	1	26	-0.5	3	1	No mirror
9	m	2	5	2.5	3	1	No mirror
9	m	3	26	-0.5	3	1	No mirror
9	m	4	5	1	3	1	No mirror
9	m	5	26	-1.5	3	1	No mirror
9	m	6	5	1.5	3	1	No mirror
9	m	7	26	-2	3	1	No mirror
9	m	8	5	-0.5	3	1	No mirror
9	m	9	26	-2.5	3	1	No mirror
9	m	10	5	-0.5	3	1	No mirror
9	m	1	5	0.5	1	1	Mirror
9	m	2	26	4	1	1	Mirror
9	m	3	5	-3.5	1	1	Mirror
9	m	4	26	1	1	1	Mirror
9	m	5	5	0.5	1	1	Mirror
9	m	6	26	1	1	1	Mirror
9	m	7	5	-4.5	1	1	Mirror
9	m	8	26	3.5	1	1	Mirror
9	m	9	5	-2.5	1	1	Mirror
9	m	10	26	3.5	1	1	Mirror
9	m	1	5	-1.5	2	1	Mirror
9	m	2	26	2	2	1	Mirror
9	m	3	5	-0.5	2	1	Mirror
9	m	4	26	0	2	1	Mirror
9	m	5	5	-0.5	2	1	Mirror
9	m	6	26	-1.5	2	1	Mirror
9	m	7	5	-1	2	1	Mirror
9	m	8	26	2	2	1	Mirror
9	m	9	5	-1	2	1	Mirror
9	m	10	26	-0.5	2	1	Mirror
9	m	1	5	1	3	1	Mirror
9	m	2	26	2.5	3	1	Mirror
9	m	3	5	-6.5	3	1	Mirror
9	m	4	26	3	3	1	Mirror
9	m	5	5	-8.5	3	1	Mirror
9	m	6	26	-2	3	1	Mirror
9	m	7	5	-7.5	3	1	Mirror
9	m	8	26	1.5	3	1	Mirror
9	m	9	5	-6	3	1	Mirror
9	m	10	26	-0.5	3	1	Mirror
9	m	1	5	-3	1	3	Mirror
9	m	2	26	9	1	3	Mirror
9	m	3	5	0	1	3	Mirror
9	m	4	26	5	1	3	Mirror
9	m	5	5	-1	1	3	Mirror
9	m	6	26	4.5	1	3	Mirror
9	m	7	5	-0.5	1	3	Mirror
9	m	8	26	2.5	1	3	Mirror
9	m	9	5	1.5	1	3	Mirror
9	m	10	26	5.5	1	3	Mirror
9	m	1	5	0.5	2	3	Mirror
9	m	2	26	4	2	3	Mirror
9	m	3	5	-0.5	2	3	Mirror
9	m	4	26	2.5	2	3	Mirror
9	m	5	5	0	2	3	Mirror
9	m	6	26	1	2	3	Mirror
9	m	7	5	-1	2	3	Mirror
9	m	8	26	3.5	2	3	Mirror
9	m	9	5	0.5	2	3	Mirror
9	m	10	26	1.5	2	3	Mirror
9	m	1	5	-0.5	3	3	Mirror
9	m	2	26	0.5	3	3	Mirror
9	m	3	5	-2.5	3	3	Mirror
9	m	4	26	4	3	3	Mirror
9	m	5	5	0	3	3	Mirror
9	m	6	26	-1.5	3	3	Mirror
9	m	7	5	-10	3	3	Mirror
9	m	8	26	2	3	3	Mirror
9	m	9	5	-9.5	3	3	Mirror
9	m	10	26	4.5	3	3	Mirror
9	m	1	26	0	1	3	No mirror
9	m	2	5	2	1	3	No mirror
9	m	3	26	0	1	3	No mirror
9	m	4	5	1	1	3	No mirror
9	m	5	26	0.5	1	3	No mirror
9	m	6	5	-1	1	3	No mirror
9	m	7	26	1.5	1	3	No mirror
9	m	8	5	1	1	3	No mirror
9	m	9	26	0	1	3	No mirror
9	m	10	5	2	1	3	No mirror
9	m	1	26	-2.5	2	3	No mirror
9	m	2	5	0.5	2	3	No mirror
9	m	3	26	1.5	2	3	No mirror
9	m	4	5	2	2	3	No mirror
9	m	5	26	2	2	3	No mirror
9	m	6	5	0	2	3	No mirror
9	m	7	26	0	2	3	No mirror
9	m	8	5	2.5	2	3	No mirror
9	m	9	26	2	2	3	No mirror
9	m	10	5	0.5	2	3	No mirror
9	m	1	26	-5	3	3	No mirror
9	m	2	5	-10	3	3	No mirror
9	m	3	26	0	3	3	No mirror
9	m	4	5	-2.5	3	3	No mirror
9	m	5	26	-3.5	3	3	No mirror
9	m	6	5	-7	3	3	No mirror
9	m	7	26	-3.5	3	3	No mirror
9	m	8	5	-6.5	3	3	No mirror
9	m	9	26	-5	3	3	No mirror
9	m	10	5	-4	3	3	No mirror
10	f	1	26	2.5	1	1	No mirror
10	f	2	5	4	1	1	No mirror
10	f	3	26	1	1	1	No mirror
10	f	4	5	3	1	1	No mirror
10	f	5	26	2	1	1	No mirror
10	f	6	5	1.5	1	1	No mirror
10	f	7	26	2	1	1	No mirror
10	f	8	5	3	1	1	No mirror
10	f	9	26	5.5	1	1	No mirror
10	f	10	5	2	1	1	No mirror
10	f	1	26	4	2	1	No mirror
10	f	2	5	2.5	2	1	No mirror
10	f	3	26	4.5	2	1	No mirror
10	f	4	5	3.5	2	1	No mirror
10	f	5	26	3.5	2	1	No mirror
10	f	6	5	4	2	1	No mirror
10	f	7	26	3.5	2	1	No mirror
10	f	8	5	2.5	2	1	No mirror
10	f	9	26	2	2	1	No mirror
10	f	10	5	0	2	1	No mirror
10	f	1	26	3.5	3	1	No mirror
10	f	2	5	3.5	3	1	No mirror
10	f	3	26	3.5	3	1	No mirror
10	f	4	5	5	3	1	No mirror
10	f	5	26	3	3	1	No mirror
10	f	6	5	6	3	1	No mirror
10	f	7	26	3.5	3	1	No mirror
10	f	8	5	6.5	3	1	No mirror
10	f	9	26	5	3	1	No mirror
10	f	10	5	2	3	1	No mirror
10	f	1	5	5	1	1	Mirror
10	f	2	26	5	1	1	Mirror
10	f	3	5	7	1	1	Mirror
10	f	4	26	5	1	1	Mirror
10	f	5	5	2	1	1	Mirror
10	f	6	26	6	1	1	Mirror
10	f	7	5	7.5	1	1	Mirror
10	f	8	26	8	1	1	Mirror
10	f	9	5	3.5	1	1	Mirror
10	f	10	26	5.5	1	1	Mirror
10	f	1	5	3.5	2	1	Mirror
10	f	2	26	3	2	1	Mirror
10	f	3	5	2.5	2	1	Mirror
10	f	4	26	6.5	2	1	Mirror
10	f	5	5	2	2	1	Mirror
10	f	6	26	4	2	1	Mirror
10	f	7	5	3	2	1	Mirror
10	f	8	26	6	2	1	Mirror
10	f	9	5	3.5	2	1	Mirror
10	f	10	26	4.5	2	1	Mirror
10	f	1	5	5	3	1	Mirror
10	f	2	26	4.5	3	1	Mirror
10	f	3	5	4.5	3	1	Mirror
10	f	4	26	4.5	3	1	Mirror
10	f	5	5	5	3	1	Mirror
10	f	6	26	5	3	1	Mirror
10	f	7	5	3	3	1	Mirror
10	f	8	26	5.5	3	1	Mirror
10	f	9	5	4.5	3	1	Mirror
10	f	10	26	5.5	3	1	Mirror
10	f	1	5	5	1	3	Mirror
10	f	2	26	7	1	3	Mirror
10	f	3	5	3	1	3	Mirror
10	f	4	26	7.5	1	3	Mirror
10	f	5	5	2.5	1	3	Mirror
10	f	6	26	3	1	3	Mirror
10	f	7	5	3	1	3	Mirror
10	f	8	26	6	1	3	Mirror
10	f	9	5	1.5	1	3	Mirror
10	f	10	26	10	1	3	Mirror
10	f	1	5	4	2	3	Mirror
10	f	2	26	5	2	3	Mirror
10	f	3	5	4	2	3	Mirror
10	f	4	26	6	2	3	Mirror
10	f	5	5	2	2	3	Mirror
10	f	6	26	5	2	3	Mirror
10	f	7	5	3	2	3	Mirror
10	f	8	26	6	2	3	Mirror
10	f	9	5	1.5	2	3	Mirror
10	f	10	26	5	2	3	Mirror
10	f	1	5	2	3	3	Mirror
10	f	2	26	7	3	3	Mirror
10	f	3	5	4.5	3	3	Mirror
10	f	4	26	7	3	3	Mirror
10	f	5	5	5.5	3	3	Mirror
10	f	6	26	5.5	3	3	Mirror
10	f	7	5	1.5	3	3	Mirror
10	f	8	26	5.5	3	3	Mirror
10	f	9	5	1.5	3	3	Mirror
10	f	10	26	6	3	3	Mirror
10	f	1	26	5.5	1	3	No mirror
10	f	2	5	2.5	1	3	No mirror
10	f	3	26	5	1	3	No mirror
10	f	4	5	2.5	1	3	No mirror
10	f	5	26	7	1	3	No mirror
10	f	6	5	4	1	3	No mirror
10	f	7	26	5.5	1	3	No mirror
10	f	8	5	3.5	1	3	No mirror
10	f	9	26	7.5	1	3	No mirror
10	f	10	5	4.5	1	3	No mirror
10	f	1	26	2	2	3	No mirror
10	f	2	5	2.5	2	3	No mirror
10	f	3	26	3.5	2	3	No mirror
10	f	4	5	3	2	3	No mirror
10	f	5	26	4.5	2	3	No mirror
10	f	6	5	4.5	2	3	No mirror
10	f	7	26	3.5	2	3	No mirror
10	f	8	5	4	2	3	No mirror
10	f	9	26	3.5	2	3	No mirror
10	f	10	5	5	2	3	No mirror
10	f	1	26	4	3	3	No mirror
10	f	2	5	4	3	3	No mirror
10	f	3	26	2.5	3	3	No mirror
10	f	4	5	4	3	3	No mirror
10	f	5	26	4	3	3	No mirror
10	f	6	5	4.5	3	3	No mirror
10	f	7	26	4	3	3	No mirror
10	f	8	5	3.5	3	3	No mirror
10	f	9	26	3.5	3	3	No mirror
10	f	10	5	3.5	3	3	No mirror
11	m	1	26	5	1	1	No mirror
11	m	2	5	-1	1	1	No mirror
11	m	3	26	1	1	1	No mirror
11	m	4	5	-1.5	1	1	No mirror
11	m	5	26	3	1	1	No mirror
11	m	6	5	-2	1	1	No mirror
11	m	7	26	6	1	1	No mirror
11	m	8	5	-2	1	1	No mirror
11	m	9	26	3	1	1	No mirror
11	m	10	5	-2	1	1	No mirror
11	m	1	26	4	2	1	No mirror
11	m	2	5	-1.5	2	1	No mirror
11	m	3	26	6	2	1	No mirror
11	m	4	5	-1	2	1	No mirror
11	m	5	26	3	2	1	No mirror
11	m	6	5	-1	2	1	No mirror
11	m	7	26	4	2	1	No mirror
11	m	8	5	-1.5	2	1	No mirror
11	m	9	26	3	2	1	No mirror
11	m	10	5	-3	2	1	No mirror
11	m	1	26	6	3	1	No mirror
11	m	2	5	-1.5	3	1	No mirror
11	m	3	26	6.5	3	1	No mirror
11	m	4	5	-0.5	3	1	No mirror
11	m	5	26	8	3	1	No mirror
11	m	6	5	0	3	1	No mirror
11	m	7	26	4.5	3	1	No mirror
11	m	8	5	-2	3	1	No mirror
11	m	9	26	5.5	3	1	No mirror
11	m	10	5	-2	3	1	No mirror
11	m	1	5	-5	1	1	Mirror
11	m	2	26	7	1	1	Mirror
11	m	3	5	-3.5	1	1	Mirror
11	m	4	26	7.5	1	1	Mirror
11	m	5	5	-2.5	1	1	Mirror
11	m	6	26	7	1	1	Mirror
11	m	7	5	-2.5	1	1	Mirror
11	m	8	26	4.5	1	1	Mirror
11	m	9	5	-2	1	1	Mirror
11	m	10	26	4.5	1	1	Mirror
11	m	1	5	-1	2	1	Mirror
11	m	2	26	8.5	2	1	Mirror
11	m	3	5	-4.5	2	1	Mirror
11	m	4	26	5	2	1	Mirror
11	m	5	5	-2.5	2	1	Mirror
11	m	6	26	10	2	1	Mirror
11	m	7	5	-1.5	2	1	Mirror
11	m	8	26	10	2	1	Mirror
11	m	9	5	-3	2	1	Mirror
11	m	10	26	6	2	1	Mirror
11	m	1	5	-3.5	3	1	Mirror
11	m	2	26	10	3	1	Mirror
11	m	3	5	-1.5	3	1	Mirror
11	m	4	26	10.5	3	1	Mirror
11	m	5	5	-2.5	3	1	Mirror
11	m	6	26	10	3	1	Mirror
11	m	7	5	-2	3	1	Mirror
11	m	8	26	10	3	1	Mirror
11	m	9	5	-2.5	3	1	Mirror
11	m	10	26	9.5	3	1	Mirror
11	m	1	5	-4	1	3	Mirror
11	m	2	26	4.5	1	3	Mirror
11	m	3	5	-1.5	1	3	Mirror
11	m	4	26	3.5	1	3	Mirror
11	m	5	5	-0.5	1	3	Mirror
11	m	6	26	4.5	1	3	Mirror
11	m	7	5	-2	1	3	Mirror
11	m	8	26	5.5	1	3	Mirror
11	m	9	5	-1.5	1	3	Mirror
11	m	10	26	6.5	1	3	Mirror
11	m	1	5	-4.5	2	3	Mirror
11	m	2	26	7	2	3	Mirror
11	m	3	5	0.5	2	3	Mirror
11	m	4	26	8.5	2	3	Mirror
11	m	5	5	-1.5	2	3	Mirror
11	m	6	26	5.5	2	3	Mirror
11	m	7	5	-1.5	2	3	Mirror
11	m	8	26	7.5	2	3	Mirror
11	m	9	5	0.5	2	3	Mirror
11	m	10	26	9.5	2	3	Mirror
11	m	1	5	-0.5	3	3	Mirror
11	m	2	26	12	3	3	Mirror
11	m	3	5	-2.5	3	3	Mirror
11	m	4	26	11	3	3	Mirror
11	m	5	5	-2.5	3	3	Mirror
11	m	6	26	11	3	3	Mirror
11	m	7	5	0	3	3	Mirror
11	m	8	26	8.5	3	3	Mirror
11	m	9	5	-2.5	3	3	Mirror
11	m	10	26	10.5	3	3	Mirror
11	m	1	26	3	1	3	No mirror
11	m	2	5	0	1	3	No mirror
11	m	3	26	3.5	1	3	No mirror
11	m	4	5	-0.5	1	3	No mirror
11	m	5	26	7	1	3	No mirror
11	m	6	5	0	1	3	No mirror
11	m	7	26	5	1	3	No mirror
11	m	8	5	0	1	3	No mirror
11	m	9	26	5	1	3	No mirror
11	m	10	5	0.5	1	3	No mirror
11	m	1	26	5	2	3	No mirror
11	m	2	5	-1	2	3	No mirror
11	m	3	26	2.5	2	3	No mirror
11	m	4	5	-0.5	2	3	No mirror
11	m	5	26	4.5	2	3	No mirror
11	m	6	5	-2	2	3	No mirror
11	m	7	26	2	2	3	No mirror
11	m	8	5	0	2	3	No mirror
11	m	9	26	4	2	3	No mirror
11	m	10	5	0.5	2	3	No mirror
11	m	1	26	8	3	3	No mirror
11	m	2	5	-0.5	3	3	No mirror
11	m	3	26	8	3	3	No mirror
11	m	4	5	0	3	3	No mirror
11	m	5	26	8	3	3	No mirror
11	m	6	5	-1	3	3	No mirror
11	m	7	26	9.5	3	3	No mirror
11	m	8	5	-2	3	3	No mirror
11	m	9	26	8	3	3	No mirror
11	m	10	5	0	3	3	No mirror
12	f	1	26	0.5	1	1	No mirror
12	f	2	5	0	1	1	No mirror
12	f	3	26	1.5	1	1	No mirror
12	f	4	5	-1	1	1	No mirror
12	f	5	26	2.5	1	1	No mirror
12	f	6	5	0	1	1	No mirror
12	f	7	26	0.5	1	1	No mirror
12	f	8	5	0.5	1	1	No mirror
12	f	9	26	1.5	1	1	No mirror
12	f	10	5	0.5	1	1	No mirror
12	f	1	26	0.5	2	1	No mirror
12	f	2	5	-2	2	1	No mirror
12	f	3	26	-0.5	2	1	No mirror
12	f	4	5	-1.5	2	1	No mirror
12	f	5	26	0.5	2	1	No mirror
12	f	6	5	0	2	1	No mirror
12	f	7	26	1	2	1	No mirror
12	f	8	5	-2	2	1	No mirror
12	f	9	26	2.5	2	1	No mirror
12	f	10	5	-0.5	2	1	No mirror
12	f	1	26	0.5	3	1	No mirror
12	f	2	5	-1.5	3	1	No mirror
12	f	3	26	2	3	1	No mirror
12	f	4	5	0	3	1	No mirror
12	f	5	26	1.5	3	1	No mirror
12	f	6	5	1	3	1	No mirror
12	f	7	26	3.5	3	1	No mirror
12	f	8	5	1	3	1	No mirror
12	f	9	26	3	3	1	No mirror
12	f	10	5	2	3	1	No mirror
12	f	1	5	1	1	1	Mirror
12	f	2	26	8	1	1	Mirror
12	f	3	5	2	1	1	Mirror
12	f	4	26	8	1	1	Mirror
12	f	5	5	-1.5	1	1	Mirror
12	f	6	26	6.5	1	1	Mirror
12	f	7	5	-1	1	1	Mirror
12	f	8	26	6	1	1	Mirror
12	f	9	5	0.5	1	1	Mirror
12	f	10	26	4	1	1	Mirror
12	f	1	5	-2.5	2	1	Mirror
12	f	2	26	8	2	1	Mirror
12	f	3	5	-2.5	2	1	Mirror
12	f	4	26	6	2	1	Mirror
12	f	5	5	0.5	2	1	Mirror
12	f	6	26	7	2	1	Mirror
12	f	7	5	-1.5	2	1	Mirror
12	f	8	26	9.5	2	1	Mirror
12	f	9	5	-0.5	2	1	Mirror
12	f	10	26	6	2	1	Mirror
12	f	1	5	0	3	1	Mirror
12	f	2	26	7.5	3	1	Mirror
12	f	3	5	1	3	1	Mirror
12	f	4	26	6	3	1	Mirror
12	f	5	5	1.5	3	1	Mirror
12	f	6	26	8.5	3	1	Mirror
12	f	7	5	0.5	3	1	Mirror
12	f	8	26	8.5	3	1	Mirror
12	f	9	5	1.5	3	1	Mirror
12	f	10	26	9.5	3	1	Mirror
12	f	1	5	2	1	3	Mirror
12	f	2	26	8	1	3	Mirror
12	f	3	5	0.5	1	3	Mirror
12	f	4	26	7.5	1	3	Mirror
12	f	5	5	0	1	3	Mirror
12	f	6	26	8.5	1	3	Mirror
12	f	7	5	1	1	3	Mirror
12	f	8	26	7	1	3	Mirror
12	f	9	5	-0.5	1	3	Mirror
12	f	10	26	4.5	1	3	Mirror
12	f	1	5	0.5	2	3	Mirror
12	f	2	26	6	2	3	Mirror
12	f	3	5	0.5	2	3	Mirror
12	f	4	26	6.5	2	3	Mirror
12	f	5	5	1.5	2	3	Mirror
12	f	6	26	7.5	2	3	Mirror
12	f	7	5	3	2	3	Mirror
12	f	8	26	1	2	3	Mirror
12	f	9	5	-0.5	2	3	Mirror
12	f	10	26	7	2	3	Mirror
12	f	1	5	-0.5	3	3	Mirror
12	f	2	26	11	3	3	Mirror
12	f	3	5	2.5	3	3	Mirror
12	f	4	26	13	3	3	Mirror
12	f	5	5	-0.5	3	3	Mirror
12	f	6	26	8	3	3	Mirror
12	f	7	5	-0.5	3	3	Mirror
12	f	8	26	6.5	3	3	Mirror
12	f	9	5	0	3	3	Mirror
12	f	10	26	7	3	3	Mirror
12	f	1	26	2.5	1	3	No mirror
12	f	2	5	1.5	1	3	No mirror
12	f	3	26	1	1	3	No mirror
12	f	4	5	0	1	3	No mirror
12	f	5	26	2.5	1	3	No mirror
12	f	6	5	0	1	3	No mirror
12	f	7	26	3.5	1	3	No mirror
12	f	8	5	0.5	1	3	No mirror
12	f	9	26	2.5	1	3	No mirror
12	f	10	5	2	1	3	No mirror
12	f	1	26	1.5	2	3	No mirror
12	f	2	5	4	2	3	No mirror
12	f	3	26	0	2	3	No mirror
12	f	4	5	2	2	3	No mirror
12	f	5	26	1.5	2	3	No mirror
12	f	6	5	2	2	3	No mirror
12	f	7	26	1	2	3	No mirror
12	f	8	5	0.5	2	3	No mirror
12	f	9	26	-1	2	3	No mirror
12	f	10	5	1	2	3	No mirror
12	f	1	26	5	3	3	No mirror
12	f	2	5	0	3	3	No mirror
12	f	3	26	3.5	3	3	No mirror
12	f	4	5	1.5	3	3	No mirror
12	f	5	26	3	3	3	No mirror
12	f	6	5	0	3	3	No mirror
12	f	7	26	3	3	3	No mirror
12	f	8	5	4.5	3	3	No mirror
12	f	9	26	3	3	3	No mirror
12	f	10	5	0.5	3	3	No mirror
13	m	1	26	2	1	1	No mirror
13	m	2	5	1	1	1	No mirror
13	m	3	26	1	1	1	No mirror
13	m	4	5	2	1	1	No mirror
13	m	5	26	1	1	1	No mirror
13	m	6	5	1.5	1	1	No mirror
13	m	7	26	2	1	1	No mirror
13	m	8	5	0	1	1	No mirror
13	m	9	26	1.5	1	1	No mirror
13	m	10	5	2	1	1	No mirror
13	m	1	26	2.5	2	1	No mirror
13	m	2	5	2.5	2	1	No mirror
13	m	3	26	0.5	2	1	No mirror
13	m	4	5	2	2	1	No mirror
13	m	5	26	0	2	1	No mirror
13	m	6	5	2.5	2	1	No mirror
13	m	7	26	2.5	2	1	No mirror
13	m	8	5	3	2	1	No mirror
13	m	9	26	1	2	1	No mirror
13	m	10	5	2.5	2	1	No mirror
13	m	1	26	1.5	3	1	No mirror
13	m	2	5	2	3	1	No mirror
13	m	3	26	0	3	1	No mirror
13	m	4	5	2.5	3	1	No mirror
13	m	5	26	2	3	1	No mirror
13	m	6	5	3.5	3	1	No mirror
13	m	7	26	1.5	3	1	No mirror
13	m	8	5	2.5	3	1	No mirror
13	m	9	26	2	3	1	No mirror
13	m	10	5	4	3	1	No mirror
13	m	1	5	-2	1	1	Mirror
13	m	2	26	5	1	1	Mirror
13	m	3	5	-1.5	1	1	Mirror
13	m	4	26	5	1	1	Mirror
13	m	5	5	-1	1	1	Mirror
13	m	6	26	5.5	1	1	Mirror
13	m	7	5	-2	1	1	Mirror
13	m	8	26	3.5	1	1	Mirror
13	m	9	5	-2.5	1	1	Mirror
13	m	10	26	8	1	1	Mirror
13	m	1	5	-1	2	1	Mirror
13	m	2	26	4.5	2	1	Mirror
13	m	3	5	2	2	1	Mirror
13	m	4	26	10.5	2	1	Mirror
13	m	5	5	1	2	1	Mirror
13	m	6	26	11	2	1	Mirror
13	m	7	5	3.5	2	1	Mirror
13	m	8	26	6	2	1	Mirror
13	m	9	5	1	2	1	Mirror
13	m	10	26	10	2	1	Mirror
13	m	1	5	1	3	1	Mirror
13	m	2	26	9	3	1	Mirror
13	m	3	5	2	3	1	Mirror
13	m	4	26	4	3	1	Mirror
13	m	5	5	2.5	3	1	Mirror
13	m	6	26	8.5	3	1	Mirror
13	m	7	5	1.5	3	1	Mirror
13	m	8	26	6.5	3	1	Mirror
13	m	9	5	0.5	3	1	Mirror
13	m	10	26	5.5	3	1	Mirror
13	m	1	5	-5	1	3	Mirror
13	m	2	26	1	1	3	Mirror
13	m	3	5	-3.5	1	3	Mirror
13	m	4	26	5	1	3	Mirror
13	m	5	5	-4	1	3	Mirror
13	m	6	26	4	1	3	Mirror
13	m	7	5	-2.5	1	3	Mirror
13	m	8	26	5.5	1	3	Mirror
13	m	9	5	-2.5	1	3	Mirror
13	m	10	26	4.5	1	3	Mirror
13	m	1	5	1	2	3	Mirror
13	m	2	26	7.5	2	3	Mirror
13	m	3	5	2	2	3	Mirror
13	m	4	26	7	2	3	Mirror
13	m	5	5	2	2	3	Mirror
13	m	6	26	7.5	2	3	Mirror
13	m	7	5	1	2	3	Mirror
13	m	8	26	7.5	2	3	Mirror
13	m	9	5	2.5	2	3	Mirror
13	m	10	26	8.5	2	3	Mirror
13	m	1	5	0.5	3	3	Mirror
13	m	2	26	8	3	3	Mirror
13	m	3	5	2	3	3	Mirror
13	m	4	26	6	3	3	Mirror
13	m	5	5	1	3	3	Mirror
13	m	6	26	7	3	3	Mirror
13	m	7	5	0.5	3	3	Mirror
13	m	8	26	6	3	3	Mirror
13	m	9	5	1	3	3	Mirror
13	m	10	26	6	3	3	Mirror
13	m	1	26	0	1	3	No mirror
13	m	2	5	-1.5	1	3	No mirror
13	m	3	26	0	1	3	No mirror
13	m	4	5	-1.5	1	3	No mirror
13	m	5	26	1.5	1	3	No mirror
13	m	6	5	-1	1	3	No mirror
13	m	7	26	0.5	1	3	No mirror
13	m	8	5	-1.5	1	3	No mirror
13	m	9	26	-0.5	1	3	No mirror
13	m	10	5	-1.5	1	3	No mirror
13	m	1	26	3	2	3	No mirror
13	m	2	5	1.5	2	3	No mirror
13	m	3	26	1.5	2	3	No mirror
13	m	4	5	0.5	2	3	No mirror
13	m	5	26	2	2	3	No mirror
13	m	6	5	2.5	2	3	No mirror
13	m	7	26	2	2	3	No mirror
13	m	8	5	3.5	2	3	No mirror
13	m	9	26	1	2	3	No mirror
13	m	10	5	2	2	3	No mirror
13	m	1	26	1	3	3	No mirror
13	m	2	5	-0.5	3	3	No mirror
13	m	3	26	2.5	3	3	No mirror
13	m	4	5	-0.5	3	3	No mirror
13	m	5	26	2.5	3	3	No mirror
13	m	6	5	1.5	3	3	No mirror
13	m	7	26	1	3	3	No mirror
13	m	8	5	3.5	3	3	No mirror
13	m	9	26	2	3	3	No mirror
13	m	10	5	2	3	3	No mirror
14	f	1	26	-1	1	1	No mirror
14	f	2	5	0.5	1	1	No mirror
14	f	3	26	-0.5	1	1	No mirror
14	f	4	5	1	1	1	No mirror
14	f	5	26	0	1	1	No mirror
14	f	6	5	-0.5	1	1	No mirror
14	f	7	26	0	1	1	No mirror
14	f	8	5	-1	1	1	No mirror
14	f	9	26	0	1	1	No mirror
14	f	10	5	-0.5	1	1	No mirror
14	f	1	26	-0.5	2	1	No mirror
14	f	2	5	-1.5	2	1	No mirror
14	f	3	26	0	2	1	No mirror
14	f	4	5	-1	2	1	No mirror
14	f	5	26	-0.5	2	1	No mirror
14	f	6	5	-2.5	2	1	No mirror
14	f	7	26	-1	2	1	No mirror
14	f	8	5	0	2	1	No mirror
14	f	9	26	-2	2	1	No mirror
14	f	10	5	-1.5	2	1	No mirror
14	f	1	26	-1	3	1	No mirror
14	f	2	5	-3	3	1	No mirror
14	f	3	26	-2	3	1	No mirror
14	f	4	5	-3.5	3	1	No mirror
14	f	5	26	0	3	1	No mirror
14	f	6	5	-2	3	1	No mirror
14	f	7	26	-1.5	3	1	No mirror
14	f	8	5	-3.5	3	1	No mirror
14	f	9	26	-3.5	3	1	No mirror
14	f	10	5	-3	3	1	No mirror
14	f	1	5	-3	1	1	Mirror
14	f	2	26	3.5	1	1	Mirror
14	f	3	5	-1	1	1	Mirror
14	f	4	26	3.5	1	1	Mirror
14	f	5	5	0.5	1	1	Mirror
14	f	6	26	3	1	1	Mirror
14	f	7	5	1	1	1	Mirror
14	f	8	26	3	1	1	Mirror
14	f	9	5	1	1	1	Mirror
14	f	10	26	3	1	1	Mirror
14	f	1	5	-2.5	2	1	Mirror
14	f	2	26	2	2	1	Mirror
14	f	3	5	-2.5	2	1	Mirror
14	f	4	26	2	2	1	Mirror
14	f	5	5	-3.5	2	1	Mirror
14	f	6	26	2.5	2	1	Mirror
14	f	7	5	-1.5	2	1	Mirror
14	f	8	26	2.5	2	1	Mirror
14	f	9	5	-2.5	2	1	Mirror
14	f	10	26	2.5	2	1	Mirror
14	f	1	5	-2.5	3	1	Mirror
14	f	2	26	0.5	3	1	Mirror
14	f	3	5	-1	3	1	Mirror
14	f	4	26	3	3	1	Mirror
14	f	5	5	-2	3	1	Mirror
14	f	6	26	3.5	3	1	Mirror
14	f	7	5	-1.5	3	1	Mirror
14	f	8	26	2.5	3	1	Mirror
14	f	9	5	-2.5	3	1	Mirror
14	f	10	26	2	3	1	Mirror
14	f	1	5	-2.5	1	3	Mirror
14	f	2	26	3.5	1	3	Mirror
14	f	3	5	-1	1	3	Mirror
14	f	4	26	2	1	3	Mirror
14	f	5	5	-3	1	3	Mirror
14	f	6	26	4	1	3	Mirror
14	f	7	5	-2.5	1	3	Mirror
14	f	8	26	2.5	1	3	Mirror
14	f	9	5	-3	1	3	Mirror
14	f	10	26	2	1	3	Mirror
14	f	1	5	-2.5	2	3	Mirror
14	f	2	26	3.5	2	3	Mirror
14	f	3	5	-1.5	2	3	Mirror
14	f	4	26	2	2	3	Mirror
14	f	5	5	-1.5	2	3	Mirror
14	f	6	26	3	2	3	Mirror
14	f	7	5	-1	2	3	Mirror
14	f	8	26	5.5	2	3	Mirror
14	f	9	5	0.5	2	3	Mirror
14	f	10	26	4.5	2	3	Mirror
14	f	1	5	-3.5	3	3	Mirror
14	f	2	26	1.5	3	3	Mirror
14	f	3	5	-1.5	3	3	Mirror
14	f	4	26	2.5	3	3	Mirror
14	f	5	5	-0.5	3	3	Mirror
14	f	6	26	2.5	3	3	Mirror
14	f	7	5	-0.5	3	3	Mirror
14	f	8	26	3.5	3	3	Mirror
14	f	9	5	-1	3	3	Mirror
14	f	10	26	6.5	3	3	Mirror
14	f	1	26	0	1	3	No mirror
14	f	2	5	0	1	3	No mirror
14	f	3	26	1	1	3	No mirror
14	f	4	5	0	1	3	No mirror
14	f	5	26	0	1	3	No mirror
14	f	6	5	0	1	3	No mirror
14	f	7	26	-1.5	1	3	No mirror
14	f	8	5	-1	1	3	No mirror
14	f	9	26	-1	1	3	No mirror
14	f	10	5	-1	1	3	No mirror
14	f	1	26	1	2	3	No mirror
14	f	2	5	-1.5	2	3	No mirror
14	f	3	26	-0.5	2	3	No mirror
14	f	4	5	-0.5	2	3	No mirror
14	f	5	26	-1	2	3	No mirror
14	f	6	5	0	2	3	No mirror
14	f	7	26	-1.5	2	3	No mirror
14	f	8	5	-1.5	2	3	No mirror
14	f	9	26	-1.5	2	3	No mirror
14	f	10	5	-1.5	2	3	No mirror
14	f	1	26	0	3	3	No mirror
14	f	2	5	-0.5	3	3	No mirror
14	f	3	26	-0.5	3	3	No mirror
14	f	4	5	-1	3	3	No mirror
14	f	5	26	-0.5	3	3	No mirror
14	f	6	5	0.5	3	3	No mirror
14	f	7	26	0.5	3	3	No mirror
14	f	8	5	0.5	3	3	No mirror
14	f	9	26	1.5	3	3	No mirror
14	f	10	5	0.5	3	3	No mirror
15	m	1	26	1	1	1	No mirror
15	m	2	5	-1	1	1	No mirror
15	m	3	26	1	1	1	No mirror
15	m	4	5	-1	1	1	No mirror
15	m	5	26	1.5	1	1	No mirror
15	m	6	5	-0.5	1	1	No mirror
15	m	7	26	1	1	1	No mirror
15	m	8	5	-0.5	1	1	No mirror
15	m	9	26	1.5	1	1	No mirror
15	m	10	5	0	1	1	No mirror
15	m	1	26	-0.5	2	1	No mirror
15	m	2	5	-1.5	2	1	No mirror
15	m	3	26	-1.5	2	1	No mirror
15	m	4	5	-1.5	2	1	No mirror
15	m	5	26	-2.5	2	1	No mirror
15	m	6	5	-1.5	2	1	No mirror
15	m	7	26	-1	2	1	No mirror
15	m	8	5	-2.5	2	1	No mirror
15	m	9	26	-2.5	2	1	No mirror
15	m	10	5	-2.5	2	1	No mirror
15	m	1	26	-1.5	3	1	No mirror
15	m	2	5	-1	3	1	No mirror
15	m	3	26	-1.5	3	1	No mirror
15	m	4	5	-1	3	1	No mirror
15	m	5	26	-2.5	3	1	No mirror
15	m	6	5	-0.5	3	1	No mirror
15	m	7	26	-2	3	1	No mirror
15	m	8	5	-1	3	1	No mirror
15	m	9	26	-2	3	1	No mirror
15	m	10	5	0.5	3	1	No mirror
15	m	1	5	-2.5	1	1	Mirror
15	m	2	26	2	1	1	Mirror
15	m	3	5	-1	1	1	Mirror
15	m	4	26	0.5	1	1	Mirror
15	m	5	5	0.5	1	1	Mirror
15	m	6	26	0.5	1	1	Mirror
15	m	7	5	-2	1	1	Mirror
15	m	8	26	1.5	1	1	Mirror
15	m	9	5	0	1	1	Mirror
15	m	10	26	-0.5	1	1	Mirror
15	m	1	5	-2	2	1	Mirror
15	m	2	26	-1	2	1	Mirror
15	m	3	5	-3	2	1	Mirror
15	m	4	26	-1	2	1	Mirror
15	m	5	5	-2.5	2	1	Mirror
15	m	6	26	-1	2	1	Mirror
15	m	7	5	-2.5	2	1	Mirror
15	m	8	26	-1	2	1	Mirror
15	m	9	5	-3	2	1	Mirror
15	m	10	26	-1	2	1	Mirror
15	m	1	5	-2.5	3	1	Mirror
15	m	2	26	-0.5	3	1	Mirror
15	m	3	5	-2	3	1	Mirror
15	m	4	26	0.5	3	1	Mirror
15	m	5	5	-2	3	1	Mirror
15	m	6	26	-0.5	3	1	Mirror
15	m	7	5	-3	3	1	Mirror
15	m	8	26	0	3	1	Mirror
15	m	9	5	-2.5	3	1	Mirror
15	m	10	26	0	3	1	Mirror
15	m	1	5	-3	1	3	Mirror
15	m	2	26	4.5	1	3	Mirror
15	m	3	5	-3	1	3	Mirror
15	m	4	26	0.5	1	3	Mirror
15	m	5	5	-3	1	3	Mirror
15	m	6	26	-2	1	3	Mirror
15	m	7	5	-3	1	3	Mirror
15	m	8	26	-1.5	1	3	Mirror
15	m	9	5	-2.5	1	3	Mirror
15	m	10	26	0.5	1	3	Mirror
15	m	1	5	-4	2	3	Mirror
15	m	2	26	0	2	3	Mirror
15	m	3	5	-2.5	2	3	Mirror
15	m	4	26	-1	2	3	Mirror
15	m	5	5	-2.5	2	3	Mirror
15	m	6	26	-1.5	2	3	Mirror
15	m	7	5	-3.5	2	3	Mirror
15	m	8	26	-0.5	2	3	Mirror
15	m	9	5	-3	2	3	Mirror
15	m	10	26	1.5	2	3	Mirror
15	m	1	5	-3.5	3	3	Mirror
15	m	2	26	1.5	3	3	Mirror
15	m	3	5	-1.5	3	3	Mirror
15	m	4	26	-1.5	3	3	Mirror
15	m	5	5	-3	3	3	Mirror
15	m	6	26	-0.5	3	3	Mirror
15	m	7	5	-2.5	3	3	Mirror
15	m	8	26	0	3	3	Mirror
15	m	9	5	-2.5	3	3	Mirror
15	m	10	26	0.5	3	3	Mirror
15	m	1	26	-3	1	3	No mirror
15	m	2	5	-2.5	1	3	No mirror
15	m	3	26	-1.5	1	3	No mirror
15	m	4	5	-1	1	3	No mirror
15	m	5	26	-2.5	1	3	No mirror
15	m	6	5	-1.5	1	3	No mirror
15	m	7	26	-1	1	3	No mirror
15	m	8	5	-2	1	3	No mirror
15	m	9	26	-1	1	3	No mirror
15	m	10	5	-2	1	3	No mirror
15	m	1	26	-3.5	2	3	No mirror
15	m	2	5	-0.5	2	3	No mirror
15	m	3	26	-3	2	3	No mirror
15	m	4	5	-1.5	2	3	No mirror
15	m	5	26	-3.5	2	3	No mirror
15	m	6	5	-2	2	3	No mirror
15	m	7	26	-2	2	3	No mirror
15	m	8	5	-1.5	2	3	No mirror
15	m	9	26	-2.5	2	3	No mirror
15	m	10	5	-2	2	3	No mirror
15	m	1	26	-0.5	3	3	No mirror
15	m	2	5	-1	3	3	No mirror
15	m	3	26	-0.5	3	3	No mirror
15	m	4	5	-2	3	3	No mirror
15	m	5	26	-1	3	3	No mirror
15	m	6	5	-0.5	3	3	No mirror
15	m	7	26	-1.5	3	3	No mirror
15	m	8	5	-2	3	3	No mirror
15	m	9	26	-1.5	3	3	No mirror
15	m	10	5	-1	3	3	No mirror
