# Supplementary material for: Women show enhanced proprioceptive target estimation through visual-proprioceptive conflict resolution
Source: Front Psychol. 2024 Dec 16;15:1462934. doi: 10.3389/fpsyg.2024.1462934 (PMC11684459; doi:10.3389/fpsyg.2024.1462934)
Supplement: Supplementary file 2 [file Data_Sheet_2.ZIP › Data/StarTracingTask_data.xlsx]

## Sheet: Sheet1
id	sex	session	t_exec_minutes	pixels_total	pixels_in	pixels_out	Iacc	Ispeed
1	f	1	1.53333	93195	41402	51793	0.0322433	0.0978261
1	f	1	1.6	71062	48267	22795	0.0646516	0.09375
1	f	1	1.16667	42735	38737	3998	0.14347	0.128571
1	f	1	1.15	45706	33721	11985	0.109184	0.130435
1	f	1	0.95	41916	38934	2982	0.14989	0.157895
1	f	1	0.783333	30434	27607	2827	0.201607	0.191489
1	f	1	1.05	30360	30121	239	0.221039	0.142857
1	f	1	1.15	42277	39584	2693	0.149801	0.130435
1	f	1	0.833333	31064	30719	345	0.215326	0.18
1	f	1	1.1	31289	30383	906	0.209919	0.136364
1	f	2	1.36667	36743	33979	2764	0.170241	0.109756
1	f	2	1.13333	28375	28375	0	0.238379	0.132353
1	f	2	0.95	24804	24804	0	0.272698	0.157895
1	f	2	0.883333	23111	22617	494	0.286419	0.169811
1	f	2	0.933333	24903	24903	0	0.271614	0.160714
1	f	2	0.95	27248	27106	142	0.246945	0.157895
1	f	2	0.916667	23509	23509	0	0.28772	0.163636
1	f	2	0.983333	24714	24714	0	0.273691	0.152542
1	f	2	0.966667	26265	26259	6	0.25747	0.155172
1	f	2	0.85	24637	24637	0	0.274546	0.176471
1	f	3	0.8	23782	23782	0	0.284417	0.1875
1	f	3	0.7	23460	23460	0	0.288321	0.214286
1	f	3	0.783333	23995	23995	0	0.281892	0.191489
1	f	3	0.666667	23038	23038	0	0.293602	0.225
1	f	3	0.733333	24432	24432	0	0.27685	0.204545
1	f	3	0.733333	24610	24610	0	0.274848	0.204545
1	f	3	0.733333	23914	23914	0	0.282847	0.204545
1	f	3	0.766667	24694	24694	0	0.273913	0.195652
1	f	3	0.85	24203	24203	0	0.279469	0.176471
1	f	3	0.783333	25698	25698	0	0.263211	0.191489
2	m	1	0.633333	30496	29508	988	0.214614	0.315789
2	m	1	0.516667	28928	27916	1012	0.225642	0.387097
2	m	1	0.433333	26507	26120	387	0.251452	0.461538
2	m	1	0.35	26539	26489	50	0.25439	0.571429
2	m	1	0.35	25557	25174	383	0.260697	0.571429
2	m	1	0.35	24759	24583	176	0.271252	0.571429
2	m	1	0.366667	24434	24434	0	0.276827	0.545455
2	m	1	0.366667	23944	23406	538	0.276145	0.545455
2	m	1	0.3	23399	23282	117	0.287627	0.666667
2	m	1	0.316667	24858	24854	4	0.272062	0.631579
2	m	2	0.383333	28865	28205	660	0.228974	0.521739
2	m	2	0.316667	27351	27351	0	0.247304	0.631579
2	m	2	0.35	25913	25262	651	0.25447	0.571429
2	m	2	0.383333	25040	25033	7	0.270052	0.521739
2	m	2	0.35	26097	26097	0	0.259187	0.571429
2	m	2	0.35	26428	26428	0	0.255941	0.571429
2	m	2	0.35	26143	25922	221	0.256544	0.571429
2	m	2	0.333333	24988	24988	0	0.27069	0.6
2	m	2	0.35	24727	24411	316	0.270051	0.571429
2	m	2	0.433333	26192	25335	857	0.249797	0.461538
2	m	3	0.383333	24385	24366	19	0.277168	0.521739
2	m	3	0.35	24187	24159	28	0.279331	0.571429
2	m	3	0.4	21542	21202	340	0.309036	0.5
2	m	3	0.383333	24944	24944	0	0.271167	0.521739
2	m	3	0.416667	23838	23837	1	0.283737	0.48
2	m	3	0.366667	23219	23206	13	0.29115	0.545455
2	m	3	0.35	23520	23468	52	0.286949	0.571429
2	m	3	0.366667	24346	24346	0	0.277828	0.545455
2	m	3	0.4	23875	23871	4	0.283261	0.5
2	m	3	0.366667	24266	24266	0	0.278744	0.545455
3	f	1	1.86667	85652	43671	41981	0.0402644	0.116071
3	f	1	1.1	53770	33715	20055	0.0788763	0.19697
3	f	1	1.05	48301	36718	11583	0.106456	0.206349
3	f	1	1.2	56678	43024	13654	0.0905911	0.180556
3	f	1	1.35	67076	46217	20859	0.0694818	0.160494
3	f	1	0.933333	55349	39653	15696	0.0875508	0.232143
3	f	1	0.783333	45286	34583	10703	0.114061	0.276596
3	f	1	0.666667	43232	29846	13386	0.108014	0.325
3	f	1	0.8	47927	35192	12735	0.10363	0.270833
3	f	1	0.466667	31343	26302	5041	0.181097	0.464286
3	f	2	1.15	55409	39749	15660	0.0875728	0.188406
3	f	2	0.983333	53862	37752	16110	0.0880194	0.220339
3	f	2	0.866667	53863	42031	11832	0.0979924	0.25
3	f	2	0.616667	43666	38600	5066	0.136932	0.351351
3	f	2	0.583333	40208	35203	5005	0.147285	0.371429
3	f	2	0.483333	37796	31709	6087	0.150139	0.448276
3	f	2	0.633333	44548	37947	6601	0.129338	0.342105
3	f	2	0.683333	42270	39852	2418	0.150865	0.317073
3	f	2	0.583333	40901	35931	4970	0.14528	0.371429
3	f	2	0.833333	39807	37737	2070	0.161084	0.26
3	f	3	1.15	51523	46746	4777	0.119109	0.188406
3	f	3	0.75	41819	37134	4685	0.143624	0.288889
3	f	3	0.883333	46438	40898	5540	0.12828	0.245283
3	f	3	0.666667	40042	38417	1625	0.162067	0.325
3	f	3	0.683333	39462	37289	2173	0.161967	0.317073
3	f	3	0.7	41101	37861	3240	0.151597	0.309524
3	f	3	0.716667	35482	34615	867	0.185974	0.302326
3	f	3	0.666667	37056	36331	725	0.178963	0.325
3	f	3	0.7	36575	35658	917	0.180298	0.309524
3	f	3	0.633333	35697	35341	356	0.187594	0.342105
4	m	1	1.3	39292	36577	2715	0.160252	0.102564
4	m	1	0.733333	30439	29241	1198	0.213469	0.181818
4	m	1	0.483333	25432	24557	875	0.256814	0.275862
4	m	1	0.483333	24179	23021	1158	0.266349	0.275862
4	m	1	0.35	23076	22707	369	0.288431	0.380952
4	m	1	0.4	23243	23062	181	0.288746	0.333333
4	m	1	0.366667	23617	22164	1453	0.268783	0.363636
4	m	1	0.283333	22765	22625	140	0.295296	0.470588
4	m	1	0.316667	22859	22859	0	0.295901	0.421053
4	m	1	0.383333	22524	22029	495	0.293702	0.347826
4	m	2	0.383333	23441	23441	0	0.288554	0.347826
4	m	2	0.35	22127	21483	644	0.296793	0.380952
4	m	2	0.35	24525	24525	0	0.2758	0.380952
4	m	2	0.266667	19769	19769	0	0.342152	0.5
4	m	2	0.35	22991	22008	983	0.281623	0.380952
4	m	2	0.35	23087	22972	115	0.291519	0.380952
4	m	2	0.3	24125	24114	11	0.280245	0.444444
4	m	2	0.25	26443	25281	1162	0.244555	0.533333
4	m	2	0.266667	22291	22291	0	0.303441	0.5
4	m	2	0.183333	25239	24894	345	0.264335	0.727273
4	m	3	0.25	22792	22046	746	0.287057	0.533333
4	m	3	0.183333	22196	22196	0	0.30474	0.727273
4	m	3	0.183333	24858	24519	339	0.268395	0.727273
4	m	3	0.166667	25321	23942	1379	0.252582	0.8
4	m	3	0.316667	23137	23137	0	0.292346	0.421053
4	m	3	0.15	23125	23125	0	0.292497	0.888889
4	m	3	0.15	23233	21683	1550	0.271714	0.888889
4	m	3	0.2	24353	24353	0	0.277748	0.666667
4	m	3	0.2	24727	24727	0	0.273547	0.666667
4	m	3	0.183333	24180	24180	0	0.279735	0.727273
5	f	1	2.23333	79467	45390	34077	0.0486172	0.0671642
5	f	1	1.01667	44800	34981	9819	0.117891	0.147541
5	f	1	0.666667	37158	29960	7198	0.146771	0.225
5	f	1	0.4	30779	26547	4232	0.189544	0.375
5	f	1	0.4	27805	26805	1000	0.234517	0.375
5	f	1	0.383333	29176	27441	1735	0.218048	0.391304
5	f	1	0.35	28228	25704	2524	0.218195	0.428571
5	f	1	0.4	30253	28938	1315	0.213863	0.375
5	f	1	0.366667	28495	27158	1337	0.226237	0.409091
5	f	1	0.366667	29274	28296	978	0.223339	0.409091
5	f	2	0.366667	29570	28569	1001	0.221002	0.409091
5	f	2	0.316667	30281	29062	1219	0.214382	0.473684
5	f	2	0.3	30188	29198	990	0.216715	0.5
5	f	2	0.316667	29789	29564	225	0.225349	0.473684
5	f	2	0.333333	30075	29784	291	0.222728	0.45
5	f	2	0.3	29829	29088	741	0.221126	0.5
5	f	2	0.3	30958	29961	997	0.211453	0.5
5	f	2	0.283333	31928	31010	918	0.20576	0.529412
5	f	2	0.3	31692	31692	0	0.213429	0.5
5	f	2	0.3	30985	30985	0	0.218299	0.5
5	f	3	0.366667	32085	30783	1302	0.20226	0.409091
5	f	3	0.35	30188	29351	837	0.21785	0.428571
5	f	3	0.316667	29053	28381	672	0.227431	0.473684
5	f	3	0.283333	29872	29872	0	0.226433	0.529412
5	f	3	0.283333	29574	29133	441	0.225304	0.529412
5	f	3	0.316667	30147	29529	618	0.219768	0.473684
5	f	3	0.316667	30575	30575	0	0.221226	0.473684
5	f	3	0.316667	31276	31276	0	0.216268	0.473684
5	f	3	0.35	31505	30755	750	0.209585	0.428571
5	f	3	0.333333	31839	31714	125	0.21161	0.45
6	m	1	3.1	58836	56788	2048	0.110962	0.0483871
6	m	1	1.35	41948	41404	544	0.159156	0.111111
6	m	1	1.2	39191	38343	848	0.168856	0.125
6	m	1	1.03333	36224	36076	148	0.185964	0.145161
6	m	1	0.9	33242	33197	45	0.203202	0.166667
6	m	1	0.783333	30422	30211	211	0.220797	0.191489
6	m	1	0.85	31863	31543	320	0.210152	0.176471
6	m	1	0.85	30437	30437	0	0.22223	0.176471
6	m	1	0.766667	31869	31869	0	0.212244	0.195652
6	m	1	0.683333	30341	30341	0	0.222933	0.219512
6	m	2	0.833333	32562	32436	126	0.206923	0.18
6	m	2	0.783333	33093	32992	101	0.20377	0.191489
6	m	2	0.616667	30843	30843	0	0.219304	0.243243
6	m	2	0.483333	30709	30709	0	0.220261	0.310345
6	m	2	0.483333	29815	29591	224	0.225161	0.310345
6	m	2	0.516667	30873	30858	15	0.218985	0.290323
6	m	2	0.533333	30497	29647	850	0.215611	0.28125
6	m	2	0.483333	30699	30657	42	0.220031	0.310345
6	m	2	0.433333	30198	30198	0	0.223988	0.346154
6	m	2	0.433333	30206	30203	3	0.223907	0.346154
6	m	3	0.616667	32127	32002	125	0.20972	0.243243
6	m	3	0.516667	30934	30858	76	0.218122	0.290323
6	m	3	0.466667	31002	30429	573	0.214147	0.321429
6	m	3	0.366667	30683	30683	0	0.220448	0.409091
6	m	3	0.316667	29844	29844	0	0.226645	0.473684
6	m	3	0.366667	30236	29628	608	0.219208	0.409091
6	m	3	0.366667	30834	30736	98	0.218671	0.409091
6	m	3	0.466667	31297	30042	1255	0.207456	0.321429
6	m	3	0.333333	31430	31198	232	0.21362	0.45
6	m	3	0.316667	30950	30409	541	0.214726	0.473684
7	m	1	2.01667	62917	42460	20457	0.0725517	0.0578512
7	m	1	0.866667	34253	31828	2425	0.183491	0.134615
7	m	1	1.23333	39514	37821	1693	0.163846	0.0945946
7	m	1	1.08333	35234	33177	2057	0.180766	0.107692
7	m	1	0.816667	31955	31602	353	0.209334	0.142857
7	m	1	0.683333	26858	26713	145	0.250483	0.170732
7	m	1	0.6	27271	27271	0	0.248029	0.194444
7	m	1	0.55	26346	26346	0	0.256737	0.212121
7	m	1	0.45	26939	26685	254	0.248718	0.259259
7	m	1	0.466667	26751	26692	59	0.252293	0.25
7	m	2	0.516667	26564	25589	975	0.245284	0.225806
7	m	2	0.5	26641	26390	251	0.251502	0.233333
7	m	2	0.466667	27120	26427	693	0.243037	0.25
7	m	2	0.416667	26258	26258	0	0.257598	0.28
7	m	2	0.4	26790	26790	0	0.252482	0.291667
7	m	2	0.483333	25532	25303	229	0.262546	0.241379
7	m	2	0.416667	27299	27299	0	0.247775	0.28
7	m	2	0.4	27172	27172	0	0.248933	0.291667
7	m	2	0.35	26735	26735	0	0.253002	0.333333
7	m	2	0.316667	26601	26589	12	0.254161	0.368421
7	m	3	0.433333	29317	28701	616	0.225872	0.269231
7	m	3	0.366667	27834	27638	196	0.241301	0.318182
7	m	3	0.316667	28233	28232	1	0.239569	0.368421
7	m	3	0.283333	28462	28321	141	0.236473	0.411765
7	m	3	0.283333	27289	26926	363	0.244568	0.411765
7	m	3	0.266667	26502	26502	0	0.255226	0.4375
7	m	3	0.25	27191	27188	3	0.248731	0.466667
7	m	3	0.25	26080	25394	686	0.252534	0.466667
7	m	3	0.283333	25354	24468	886	0.25746	0.411765
7	m	3	0.25	25543	25543	0	0.264808	0.466667
8	f	1	3.03333	138379	78927	59452	0.0278797	0.0384615
8	f	1	1.66667	78390	48762	29628	0.053674	0.07
8	f	1	1.75	74626	53257	21369	0.0646845	0.0666667
8	f	1	1.41667	58225	47916	10309	0.0956016	0.0823529
8	f	1	1.08333	45744	41548	4196	0.134303	0.107692
8	f	1	1.08333	44467	39021	5446	0.133483	0.107692
8	f	1	0.95	34109	32765	1344	0.190492	0.122807
8	f	1	0.933333	32286	30833	1453	0.200074	0.125
8	f	1	0.833333	32481	30230	2251	0.193813	0.14
8	f	1	0.766667	33176	31440	1736	0.193214	0.152174
8	f	2	0.75	30975	29414	1561	0.207365	0.155556
8	f	2	0.7	29695	28981	714	0.222306	0.166667
8	f	2	0.65	26156	25976	180	0.256823	0.179487
8	f	2	0.566667	27097	27091	6	0.249566	0.205882
8	f	2	0.65	27167	26827	340	0.245863	0.179487
8	f	2	0.566667	27426	27169	257	0.244316	0.205882
8	f	2	0.533333	26223	26123	100	0.256958	0.21875
8	f	2	0.483333	25996	25990	6	0.260134	0.241379
8	f	2	0.466667	26834	26828	6	0.252012	0.25
8	f	2	0.416667	26625	26619	6	0.25399	0.28
8	f	3	0.616667	27391	27259	132	0.245752	0.189189
8	f	3	0.466667	26381	26375	6	0.256338	0.25
8	f	3	0.416667	26041	26035	6	0.259684	0.28
8	f	3	0.416667	25322	25093	229	0.264704	0.28
8	f	3	0.383333	25551	25545	6	0.264663	0.304348
8	f	3	0.383333	24655	24649	6	0.274279	0.304348
8	f	3	0.45	26112	26106	6	0.258978	0.259259
8	f	3	0.383333	25343	25337	6	0.266835	0.304348
8	f	3	0.4	25744	25738	6	0.26268	0.291667
8	f	3	0.416667	25109	24978	131	0.26798	0.28
9	m	1	2.18333	113397	42887	70510	0.0225593	0.0916031
9	m	1	1.4	100290	41255	59035	0.0277437	0.142857
9	m	1	0.666667	53664	29970	23694	0.0703922	0.3
9	m	1	0.516667	64028	28997	35031	0.0478428	0.387097
9	m	1	0.516667	38479	27629	10850	0.126218	0.387097
9	m	1	0.55	39396	32973	6423	0.1437	0.363636
9	m	1	0.766667	51309	37633	13676	0.0966908	0.26087
9	m	1	0.933333	69653	36657	32996	0.0511071	0.214286
9	m	1	0.65	40303	34804	5499	0.14493	0.307692
9	m	1	0.6	36792	33024	3768	0.165016	0.333333
9	m	2	0.766667	42697	35248	7449	0.130781	0.26087
9	m	2	0.55	38806	28285	10521	0.127046	0.363636
9	m	2	0.433333	33142	31845	1297	0.196104	0.461538
9	m	2	0.416667	32901	32225	676	0.201362	0.48
9	m	2	0.383333	34798	33335	1463	0.186207	0.521739
9	m	2	0.45	33151	32739	412	0.2015	0.444444
9	m	2	0.5	33848	33304	544	0.196623	0.4
9	m	2	0.566667	31922	31783	139	0.210969	0.352941
9	m	2	0.566667	41129	38870	2259	0.155425	0.352941
9	m	2	0.416667	33399	33388	11	0.202454	0.48
9	m	3	0.666667	38320	33828	4492	0.155822	0.3
9	m	3	0.65	37694	35087	2607	0.167034	0.307692
9	m	3	0.716667	35088	34050	1038	0.18707	0.27907
9	m	3	0.55	29065	28961	104	0.231887	0.363636
9	m	3	0.55	33653	33270	383	0.198705	0.363636
9	m	3	0.5	34035	32647	1388	0.190632	0.4
9	m	3	0.55	34705	34569	136	0.194136	0.363636
9	m	3	0.516667	33773	33721	52	0.19997	0.387097
9	m	3	0.416667	33835	31988	1847	0.188998	0.48
9	m	3	0.383333	32245	31882	363	0.207407	0.521739
10	f	1	2.71667	209937	71516	138421	0.0109756	0.0674847
10	f	1	1.68333	108420	45809	62611	0.0263594	0.108911
10	f	1	0.566667	55914	26561	29353	0.0574655	0.323529
10	f	1	1.03333	85454	45144	40310	0.0418156	0.177419
10	f	1	1.05	76171	44247	31924	0.0515832	0.174603
10	f	1	0.516667	49633	30988	18645	0.0850856	0.354839
10	f	1	0.45	43678	34432	9246	0.122079	0.407407
10	f	1	0.383333	38299	31731	6568	0.146323	0.478261
10	f	1	0.35	28640	26479	2161	0.218353	0.52381
10	f	1	0.433333	34104	32648	1456	0.189867	0.423077
10	f	2	0.7	49254	38110	11144	0.106257	0.261905
10	f	2	0.45	27600	25415	2185	0.225671	0.407407
10	f	2	0.35	26116	24750	1366	0.245451	0.52381
10	f	2	0.366667	27432	26099	1333	0.234592	0.5
10	f	2	0.483333	40003	34209	5794	0.144597	0.37931
10	f	2	0.483333	41483	35072	6411	0.137855	0.37931
10	f	2	0.466667	39384	33483	5901	0.146012	0.392857
10	f	2	0.383333	32656	31318	1338	0.198642	0.478261
10	f	2	0.4	33315	32890	425	0.200442	0.458333
10	f	2	0.45	40740	32503	8237	0.13246	0.407407
10	f	3	0.483333	36061	33776	2285	0.175686	0.37931
10	f	3	0.333333	29826	28485	1341	0.216586	0.55
10	f	3	0.383333	24471	24358	113	0.275132	0.478261
10	f	3	0.4	32538	31625	913	0.202047	0.458333
10	f	3	0.366667	31813	31807	6	0.212577	0.5
10	f	3	0.45	26995	26652	343	0.247381	0.407407
10	f	3	0.366667	31805	31796	9	0.212611	0.5
10	f	3	0.366667	27030	26905	125	0.249083	0.5
10	f	3	0.383333	32054	31797	257	0.209327	0.478261
10	f	3	0.366667	31823	31117	706	0.207835	0.5
11	m	1	2.53333	101350	42599	58751	0.0280515	0.0657895
11	m	1	1.7	42672	32733	9939	0.121592	0.0980392
11	m	1	1.33333	39913	31613	8300	0.134227	0.125
11	m	1	1.15	30963	28615	2348	0.201888	0.144928
11	m	1	1.41667	38447	33982	4465	0.155499	0.117647
11	m	1	0.933333	35321	32065	3256	0.173848	0.178571
11	m	1	0.783333	31367	27132	4235	0.186526	0.212766
11	m	1	0.75	26852	23722	3130	0.222537	0.222222
11	m	1	0.666667	25572	24601	971	0.254464	0.25
11	m	1	0.783333	29426	27231	2195	0.212718	0.212766
11	m	2	1.25	34237	26410	7827	0.152398	0.133333
11	m	2	0.7	27015	23660	3355	0.219285	0.238095
11	m	2	0.666667	24121	22725	1396	0.26419	0.25
11	m	2	0.616667	29064	26764	2300	0.214311	0.27027
11	m	2	0.683333	26159	24186	1973	0.23907	0.243902
11	m	2	0.5	23165	22639	526	0.285362	0.333333
11	m	2	0.8	26289	25489	800	0.249464	0.208333
11	m	2	0.633333	28682	23309	5373	0.19165	0.263158
11	m	2	0.583333	24921	22856	2065	0.248928	0.285714
11	m	2	0.766667	28271	25322	2949	0.214299	0.217391
11	m	3	0.9	27239	26759	480	0.243945	0.185185
11	m	3	0.65	21152	20129	1023	0.304315	0.25641
11	m	3	0.616667	23388	22554	834	0.278895	0.27027
11	m	3	0.65	22277	21946	331	0.29912	0.25641
11	m	3	0.783333	24072	23897	175	0.278948	0.212766
11	m	3	0.583333	23584	23359	225	0.284068	0.285714
11	m	3	0.55	24934	24457	477	0.266087	0.30303
11	m	3	0.516667	22147	21067	1080	0.29052	0.322581
11	m	3	0.466667	23047	22866	181	0.291182	0.357143
11	m	3	0.433333	22793	22094	699	0.287657	0.384615
12	f	1	6.06667	279465	106559	172906	0.00922867	0.0247253
12	f	1	2.38333	119143	50207	68936	0.0239238	0.0629371
12	f	1	1	64107	34859	29248	0.057373	0.15
12	f	1	1.41667	95200	41799	53401	0.0311958	0.105882
12	f	1	0.883333	65127	36922	28205	0.0588798	0.169811
12	f	1	0.933333	83071	34107	48964	0.0334309	0.160714
12	f	1	0.766667	75053	31068	43985	0.0373062	0.195652
12	f	1	0.75	53639	32014	21625	0.0752631	0.2
12	f	1	0.716667	70475	38513	31962	0.0524494	0.209302
12	f	1	0.65	58400	31149	27251	0.0617763	0.230769
12	f	2	1.2	57910	33015	24895	0.0665898	0.125
12	f	2	0.8	63168	37751	25417	0.0639938	0.1875
12	f	2	0.566667	42347	28688	13659	0.108208	0.264706
12	f	2	0.516667	38303	28228	10075	0.130142	0.290323
12	f	2	0.85	41400	34303	7097	0.135374	0.176471
12	f	2	0.766667	49636	29173	20463	0.0800924	0.195652
12	f	2	0.583333	36749	29931	6818	0.149911	0.257143
12	f	2	0.566667	30253	24238	6015	0.179128	0.264706
12	f	2	0.583333	36374	30424	5950	0.155538	0.257143
12	f	2	0.566667	31836	24189	7647	0.16143	0.264706
12	f	3	0.783333	41691	28910	12781	0.112504	0.191489
12	f	3	0.7	33782	27153	6629	0.160935	0.214286
12	f	3	0.55	33462	28014	5448	0.169229	0.272727
12	f	3	0.483333	32329	28632	3697	0.185298	0.310345
12	f	3	0.5	33700	29400	4300	0.175102	0.3
12	f	3	0.5	34605	30165	4440	0.170384	0.3
12	f	3	0.483333	33382	26090	7292	0.158363	0.310345
12	f	3	0.483333	31023	26927	4096	0.189245	0.310345
12	f	3	0.466667	34007	29742	4265	0.173955	0.321429
12	f	3	0.4	29489	25651	3838	0.199521	0.375
13	m	1	2.75	126757	47671	79086	0.0200685	0.0545455
13	m	1	2.35	64912	41674	23238	0.0668989	0.0638298
13	m	1	1.23333	48835	33050	15785	0.0937374	0.121622
13	m	1	1.13333	44240	33986	10254	0.117456	0.132353
13	m	1	0.883333	37317	28728	8589	0.139539	0.169811
13	m	1	0.866667	37356	30404	6952	0.147372	0.173077
13	m	1	0.483333	37744	27494	10250	0.130541	0.310345
13	m	1	0.916667	40327	32154	8173	0.133736	0.163636
13	m	1	0.783333	31822	23143	8679	0.154585	0.191489
13	m	1	0.716667	33714	27642	6072	0.164495	0.209302
13	m	2	2.11667	79945	41725	38220	0.0441588	0.0708661
13	m	2	1.23333	36826	30138	6688	0.150317	0.121622
13	m	2	1.05	35245	27010	8235	0.147073	0.142857
13	m	2	0.9	36859	31043	5816	0.154554	0.166667
13	m	2	0.666667	33893	30836	3057	0.181569	0.225
13	m	2	0.716667	35764	34218	1546	0.180953	0.209302
13	m	2	0.566667	31448	27998	3450	0.191489	0.264706
13	m	2	0.45	29722	27452	2270	0.210195	0.333333
13	m	2	0.4	28446	24631	3815	0.205894	0.375
13	m	2	0.383333	31848	24846	7002	0.16569	0.391304
13	m	3	0.916667	34791	28568	6223	0.159643	0.163636
13	m	3	0.733333	31795	28589	3206	0.191287	0.204545
13	m	3	0.616667	31519	29390	2129	0.200105	0.243243
13	m	3	0.766667	34648	31009	3639	0.174717	0.195652
13	m	3	0.583333	33174	28352	4822	0.174258	0.257143
13	m	3	0.816667	28418	27843	575	0.233202	0.183673
13	m	3	0.7	38661	34414	4247	0.155737	0.214286
13	m	3	0.833333	34360	32457	1903	0.185954	0.18
13	m	3	0.65	32868	31989	879	0.200289	0.230769
13	m	3	0.566667	31993	30273	1720	0.200055	0.264706
14	f	1	7.55	257540	97356	160184	0.00992835	0.0154525
14	f	1	3.4	75759	52040	23719	0.0613299	0.0343137
14	f	1	2.1	59302	46972	12330	0.090345	0.0555556
14	f	1	2.1	71745	55056	16689	0.0723477	0.0555556
14	f	1	1.5	56626	43367	13259	0.0914811	0.0777778
14	f	1	1.96667	75462	52780	22682	0.0626926	0.059322
14	f	1	2	106214	50770	55444	0.0304402	0.0583333
14	f	1	1.33333	69556	51070	18486	0.0714003	0.0875
14	f	1	1.43333	80987	46680	34307	0.0481397	0.0813953
14	f	1	1.2	58981	42970	16011	0.0835497	0.0972222
14	f	2	1.2	42490	35523	6967	0.133088	0.0972222
14	f	2	0.966667	36892	33744	3148	0.167701	0.12069
14	f	2	1	40489	34751	5738	0.143383	0.116667
14	f	2	0.833333	40912	35173	5739	0.142138	0.14
14	f	2	0.683333	34556	33334	1222	0.188818	0.170732
14	f	2	0.75	34894	32681	2213	0.18155	0.155556
14	f	2	0.7	35583	34941	642	0.186661	0.166667
14	f	2	0.75	38288	35867	2421	0.165491	0.155556
14	f	2	0.833333	36982	36393	589	0.179987	0.14
14	f	2	0.616667	33844	33533	311	0.198022	0.189189
14	f	3	0.9	45668	41776	3892	0.13549	0.12963
14	f	3	0.5	30405	29877	528	0.2186	0.233333
14	f	3	0.516667	30637	29919	718	0.215605	0.225806
14	f	3	0.633333	34402	32438	1964	0.185392	0.184211
14	f	3	0.833333	36787	34841	1946	0.174143	0.14
14	f	3	0.7	33340	33160	180	0.201784	0.166667
14	f	3	0.716667	35386	33281	2105	0.179778	0.162791
14	f	3	0.7	32899	32379	520	0.202349	0.166667
14	f	3	0.65	30863	30795	68	0.218679	0.179487
14	f	3	0.633333	32064	31967	97	0.210315	0.184211
15	m	1	0.416667	31522	22388	9134	0.152402	0.32
15	m	1	0.383333	25858	25327	531	0.256211	0.347826
15	m	1	0.333333	24699	24136	563	0.267615	0.4
15	m	1	0.25	24268	24225	43	0.278227	0.533333
15	m	1	0.266667	24329	24009	320	0.274365	0.5
15	m	1	0.266667	24381	24284	97	0.276325	0.5
15	m	1	0.233333	23237	23012	225	0.288269	0.571429
15	m	1	0.25	22535	22492	43	0.299583	0.533333
15	m	1	0.233333	21934	21881	53	0.307635	0.571429
15	m	1	0.25	22811	22768	43	0.295965	0.533333
15	m	2	0.283333	25095	25030	65	0.268838	0.470588
15	m	2	0.3	21527	21486	41	0.313612	0.444444
15	m	2	0.233333	21395	21282	113	0.314479	0.571429
15	m	2	0.25	22174	22131	43	0.30445	0.533333
15	m	2	0.25	24362	24098	264	0.274637	0.533333
15	m	2	0.233333	23307	23264	43	0.289678	0.571429
15	m	2	0.25	22487	22438	49	0.300141	0.533333
15	m	2	0.216667	22960	22917	43	0.294048	0.615385
15	m	2	0.233333	24519	24475	44	0.275373	0.571429
15	m	2	0.233333	23489	23446	43	0.287437	0.571429
15	m	3	0.25	23845	23796	49	0.283082	0.533333
15	m	3	0.25	21974	21938	36	0.307314	0.533333
15	m	3	0.25	22041	22005	36	0.306381	0.533333
15	m	3	0.233333	24423	24380	43	0.276464	0.571429
15	m	3	0.233333	24275	24055	220	0.276115	0.571429
15	m	3	0.233333	24336	24288	48	0.277394	0.571429
15	m	3	0.216667	24931	24888	43	0.270841	0.615385
15	m	3	0.233333	24099	24056	43	0.280175	0.571429
15	m	3	0.25	24811	24768	43	0.272149	0.533333
15	m	3	0.233333	25821	25576	245	0.259472	0.571429

## Sheet: Planilha1
id	sexo
1	f
2	m
3	f
4	m
5	f
6	m
7	m
8	f
9	f
10	f
11	m
12	f
13	m
14	f
15	m
