# Supplementary material for: Women show enhanced proprioceptive target estimation through visual-proprioceptive conflict resolution
Source: Front Psychol. 2024 Dec 16;15:1462934. doi: 10.3389/fpsyg.2024.1462934 (PMC11684459; doi:10.3389/fpsyg.2024.1462934)
Supplement: Supplementary file 3 [file Data_Sheet_3.ZIP]

Archive with 2 entries (2 files):
- ANOVA_post_hoc_holm_MIRROR.xlsx
- ANOVA_post_hoc_holm_noMIRROR.xlsx
