# Supplementary material for: Women show enhanced proprioceptive target estimation through visual-proprioceptive conflict resolution
Source: Front Psychol. 2024 Dec 16;15:1462934. doi: 10.3389/fpsyg.2024.1462934 (PMC11684459; doi:10.3389/fpsyg.2024.1462934)
Supplement: Supplementary file 3 [file Data_Sheet_3.ZIP › ANOVA_post_hoc_holm_MIRROR.xlsx]

## Sheet: Sheet1
block	Phase_Mirror_InitialPosition_Session_Sex_01	Phase_Mirror_InitialPosition_Session_Sex_02	MeanDifference	SE	df	t	p	p_holm	reject_p
(a). intraday 5cm	Before_Mirror_5_d01_f	After_Mirror_5_d01_f	0.47143	0.36	73	1.3083	0.194462	0.777849	FALSE
(a). intraday 5cm	Before_Mirror_5_d01_m	After_Mirror_5_d01_m	0.425	0.337	73	1.26089	0.211278	0.777849	FALSE
(a). intraday 5cm	Before_Mirror_5_d02_f	After_Mirror_5_d02_f	-0.57143	0.321	73	-1.78101	0.0792118	0.396059	FALSE
(a). intraday 5cm	Before_Mirror_5_d02_m	After_Mirror_5_d02_m	-0.2875	0.3	73	-0.95794	0.341058	0.777849	FALSE
(a). intraday 5cm	Before_Mirror_5_d03_f	After_Mirror_5_d03_f	0.81429	0.311	73	2.619	0.0107389	0.0644336	FALSE
(a). intraday 5cm	Before_Mirror_5_d03_m	After_Mirror_5_d03_m	-0.2125	0.291	73	-0.73066	0.46758	0.777849	FALSE
(b). between days. 5cm.	Before_Mirror_5_d01_f	Before_Mirror_5_d02_f	0.85714	0.369	73	2.32065	0.022976	0.528448	FALSE
(b). between days. 5cm.	Before_Mirror_5_d01_f	Before_Mirror_5_d03_f	0.3	0.378	73	0.79332	0.429971	1	FALSE
(b). between days. 5cm.	Before_Mirror_5_d01_f	After_Mirror_5_d02_f	0.28571	0.357	73	0.80093	0.426129	1	FALSE
(b). between days. 5cm.	Before_Mirror_5_d01_f	After_Mirror_5_d03_f	1.11429	0.355	73	3.13887	0.0024475	0.05874	FALSE
(b). between days. 5cm.	Before_Mirror_5_d01_m	Before_Mirror_5_d02_m	-0.075	0.345	73	-0.21708	0.82851	1	FALSE
(b). between days. 5cm.	Before_Mirror_5_d01_m	Before_Mirror_5_d03_m	-0.075	0.354	73	-0.21202	0.832803	1	FALSE
(b). between days. 5cm.	Before_Mirror_5_d01_m	After_Mirror_5_d02_m	-0.3625	0.334	73	-1.08634	0.281347	1	FALSE
(b). between days. 5cm.	Before_Mirror_5_d01_m	After_Mirror_5_d03_m	-0.2875	0.332	73	-0.86579	0.389347	1	FALSE
(b). between days. 5cm.	Before_Mirror_5_d02_f	Before_Mirror_5_d03_f	-0.55714	0.392	73	-1.4226	0.159495	1	FALSE
(b). between days. 5cm.	Before_Mirror_5_d02_f	After_Mirror_5_d01_f	-0.38571	0.386	73	-1.0001	0.320975	1	FALSE
(b). between days. 5cm.	Before_Mirror_5_d02_f	After_Mirror_5_d03_f	0.25714	0.399	73	0.64378	0.521296	1	FALSE
(b). between days. 5cm.	Before_Mirror_5_d02_m	Before_Mirror_5_d03_m	-2.72e-15	0.366	73	-7.42e-15	1	1	FALSE
(b). between days. 5cm.	Before_Mirror_5_d02_m	After_Mirror_5_d01_m	0.5	0.361	73	1.38594	0.170258	1	FALSE
(b). between days. 5cm.	Before_Mirror_5_d02_m	After_Mirror_5_d03_m	-0.2125	0.374	73	-0.56874	0.571655	1	FALSE
(b). between days. 5cm.	Before_Mirror_5_d03_f	After_Mirror_5_d01_f	0.17143	0.464	73	0.3695	0.712854	1	FALSE
(b). between days. 5cm.	Before_Mirror_5_d03_f	After_Mirror_5_d02_f	-0.01429	0.396	73	-0.0361	0.971312	1	FALSE
(b). between days. 5cm.	Before_Mirror_5_d03_m	After_Mirror_5_d01_m	0.5	0.434	73	1.1521	0.25305	1	FALSE
(b). between days. 5cm.	Before_Mirror_5_d03_m	After_Mirror_5_d02_m	-0.2875	0.37	73	-0.7766	0.439654	1	FALSE
(b). between days. 5cm.	After_Mirror_5_d01_f	After_Mirror_5_d02_f	-0.18571	0.369	73	-0.50395	0.616283	1	FALSE
(b). between days. 5cm.	After_Mirror_5_d01_f	After_Mirror_5_d03_f	0.64286	0.48	73	1.33922	0.184631	1	FALSE
(b). between days. 5cm.	After_Mirror_5_d01_m	After_Mirror_5_d02_m	-0.7875	0.345	73	-2.28447	0.0253677	0.55809	FALSE
(b). between days. 5cm.	After_Mirror_5_d01_m	After_Mirror_5_d03_m	-0.7125	0.449	73	-1.58679	0.116867	1	FALSE
(b). between days. 5cm.	After_Mirror_5_d02_f	After_Mirror_5_d03_f	0.82857	0.432	73	1.92016	0.0590245	1	FALSE
(b). between days. 5cm.	After_Mirror_5_d02_m	After_Mirror_5_d03_m	0.075	0.404	73	0.18581	0.853239	1	FALSE
(c). between subjects. 5cm.	Before_Mirror_5_d01_f	Before_Mirror_5_d01_m	1.82321	0.51	73	3.57439	0.000625813	0.00312907	TRUE
(c). between subjects. 5cm.	Before_Mirror_5_d02_f	Before_Mirror_5_d02_m	0.89107	0.525	73	1.69732	0.0939043	0.187809	FALSE
(c). between subjects. 5cm.	Before_Mirror_5_d03_f	Before_Mirror_5_d03_m	1.44821	0.61	73	2.37391	0.0202225	0.08089	FALSE
(c). between subjects. 5cm.	After_Mirror_5_d01_f	After_Mirror_5_d01_m	1.77679	0.441	73	4.03109	0.000135817	0.000814903	TRUE
(c). between subjects. 5cm.	After_Mirror_5_d02_f	After_Mirror_5_d02_m	1.175	0.54	73	2.17724	0.0327979	0.0983938	FALSE
(c). between subjects. 5cm.	After_Mirror_5_d03_f	After_Mirror_5_d03_m	0.42143	0.604	73	0.69734	0.487561	0.487561	FALSE
(d). intraday 26cm	Before_Mirror_26_d01_f	After_Mirror_26_d01_f	-0.42857	0.379	73	-1.12978	0.261844	1	FALSE
(d). intraday 26cm	Before_Mirror_26_d01_m	After_Mirror_26_d01_m	-0.0625	0.355	73	-0.17613	0.860737	1	FALSE
(d). intraday 26cm	Before_Mirror_26_d02_f	After_Mirror_26_d02_f	-1.4e-14	0.388	73	-3.62e-14	1	1	FALSE
(d). intraday 26cm	Before_Mirror_26_d02_m	After_Mirror_26_d02_m	-0.175	0.363	73	-0.48177	0.631182	1	FALSE
(d). intraday 26cm	Before_Mirror_26_d03_f	After_Mirror_26_d03_f	-0.17143	0.356	73	-0.48154	0.63157	1	FALSE
(d). intraday 26cm	Before_Mirror_26_d03_m	After_Mirror_26_d03_m	-0.1875	0.333	73	-0.56305	0.575117	1	FALSE
(e). between days. 26cm.	Before_Mirror_26_d01_f	Before_Mirror_26_d02_f	0.77143	0.421	73	1.83285	0.070974	0.993636	FALSE
(e). between days. 26cm.	Before_Mirror_26_d01_f	Before_Mirror_26_d03_f	1.87143	0.509	73	3.67753	0.000448438	0.0103141	TRUE
(e). between days. 26cm.	Before_Mirror_26_d01_f	After_Mirror_26_d02_f	0.77143	0.383	73	2.01464	0.0476762	0.732887	FALSE
(e). between days. 26cm.	Before_Mirror_26_d01_f	After_Mirror_26_d03_f	1.7	0.567	73	2.99889	0.00371066	0.0779239	FALSE
(e). between days. 26cm.	Before_Mirror_26_d01_m	Before_Mirror_26_d02_m	0.5875	0.394	73	1.49223	0.14024	1	FALSE
(e). between days. 26cm.	Before_Mirror_26_d01_m	Before_Mirror_26_d03_m	0.475	0.476	73	0.99787	0.321625	1	FALSE
(e). between days. 26cm.	Before_Mirror_26_d01_m	After_Mirror_26_d02_m	0.4125	0.358	73	1.15166	0.252984	1	FALSE
(e). between days. 26cm.	Before_Mirror_26_d01_m	After_Mirror_26_d03_m	0.2875	0.53	73	0.54218	0.589159	1	FALSE
(e). between days. 26cm.	Before_Mirror_26_d02_f	Before_Mirror_26_d03_f	1.1	0.446	73	2.46779	0.0159973	0.287952	FALSE
(e). between days. 26cm.	Before_Mirror_26_d02_f	After_Mirror_26_d01_f	-1.2	0.52	73	-2.30965	0.0238532	0.405504	FALSE
(e). between days. 26cm.	Before_Mirror_26_d02_f	After_Mirror_26_d03_f	0.92857	0.528	73	1.75844	0.0828269	1	FALSE
(e). between days. 26cm.	Before_Mirror_26_d02_m	Before_Mirror_26_d03_m	-0.1125	0.417	73	-0.26981	0.788087	1	FALSE
(e). between days. 26cm.	Before_Mirror_26_d02_m	After_Mirror_26_d01_m	-0.65	0.486	73	-1.33744	0.185229	1	FALSE
(e). between days. 26cm.	Before_Mirror_26_d02_m	After_Mirror_26_d03_m	-0.3	0.494	73	-0.60734	0.545545	1	FALSE
(e). between days. 26cm.	Before_Mirror_26_d03_f	After_Mirror_26_d01_f	-2.3	0.589	73	-3.90402	0.000208286	0.00499886	TRUE
(e). between days. 26cm.	Before_Mirror_26_d03_f	After_Mirror_26_d02_f	-1.1	0.412	73	-2.66745	0.00934646	0.186929	FALSE
(e). between days. 26cm.	Before_Mirror_26_d03_m	After_Mirror_26_d01_m	-0.5375	0.551	73	-0.97535	0.332534	1	FALSE
(e). between days. 26cm.	Before_Mirror_26_d03_m	After_Mirror_26_d02_m	-0.0625	0.386	73	-0.16202	0.871818	1	FALSE
(e). between days. 26cm.	After_Mirror_26_d01_f	After_Mirror_26_d02_f	1.2	0.472	73	2.54268	0.013131	0.249489	FALSE
(e). between days. 26cm.	After_Mirror_26_d01_f	After_Mirror_26_d03_f	2.12857	0.633	73	3.3643	0.00123183	0.0271003	TRUE
(e). between days. 26cm.	After_Mirror_26_d01_m	After_Mirror_26_d02_m	0.475	0.441	73	1.07597	0.284983	1	FALSE
(e). between days. 26cm.	After_Mirror_26_d01_m	After_Mirror_26_d03_m	0.35	0.592	73	0.59138	0.556202	1	FALSE
(e). between days. 26cm.	After_Mirror_26_d02_f	After_Mirror_26_d03_f	0.92857	0.457	73	2.03219	0.0458054	0.732887	FALSE
(e). between days. 26cm.	After_Mirror_26_d02_m	After_Mirror_26_d03_m	-0.125	0.427	73	-0.29245	0.770551	1	FALSE
(f). between subjects. 26cm.	Before_Mirror_26_d01_f	Before_Mirror_26_d01_m	1.33571	0.493	73	2.70712	0.00839521	0.041976	TRUE
(f). between subjects. 26cm.	Before_Mirror_26_d02_f	Before_Mirror_26_d02_m	1.15179	0.716	73	1.60903	0.112011	0.448042	FALSE
(f). between subjects. 26cm.	Before_Mirror_26_d03_f	Before_Mirror_26_d03_m	-0.06071	0.876	73	-0.06934	0.944937	1	FALSE
(f). between subjects. 26cm.	After_Mirror_26_d01_f	After_Mirror_26_d01_m	1.70179	0.54	73	3.15251	0.00235641	0.0141385	TRUE
(f). between subjects. 26cm.	After_Mirror_26_d02_f	After_Mirror_26_d02_m	0.97679	0.657	73	1.48605	0.141389	0.448042	FALSE
(f). between subjects. 26cm.	After_Mirror_26_d03_f	After_Mirror_26_d03_m	-0.07679	0.956	73	-0.08029	0.936199	1	FALSE
