# Supplementary material for: Women show enhanced proprioceptive target estimation through visual-proprioceptive conflict resolution
Source: Front Psychol. 2024 Dec 16;15:1462934. doi: 10.3389/fpsyg.2024.1462934 (PMC11684459; doi:10.3389/fpsyg.2024.1462934)
Supplement: Supplementary file 3 [file Data_Sheet_3.ZIP › ANOVA_post_hoc_holm_noMIRROR.xlsx]

## Sheet: Sheet1
block	Phase_Mirror_InitialPosition_Session_Sex_01	Phase_Mirror_InitialPosition_Session_Sex_02	MeanDifference	SE	df	t	p	p_holm	reject_p
(a). IntraDay 5cm	Before_NoMirror_5_d01_f	After_NoMirror_5_d01_f	-0.74286	0.296	73	-2.50786	0.0143024	0.858147	FALSE
(a). IntraDay 5cm	Before_NoMirror_5_d01_m	After_NoMirror_5_d01_m	-0.1375	0.277	73	-0.49625	0.621111	1	FALSE
(a). IntraDay 5cm	Before_NoMirror_5_d02_f	After_NoMirror_5_d02_f	-0.48571	0.303	73	-1.60423	0.113252	1	FALSE
(a). IntraDay 5cm	Before_NoMirror_5_d02_m	After_NoMirror_5_d02_m	-0.225	0.283	73	-0.79445	0.42916	1	FALSE
(a). IntraDay 5cm	Before_NoMirror_5_d03_f	After_NoMirror_5_d03_f	-0.48571	0.429	73	-1.13285	0.261259	1	FALSE
(a). IntraDay 5cm	Before_NoMirror_5_d03_m	After_NoMirror_5_d03_m	0.5875	0.401	73	1.46486	0.147191	1	FALSE
(b). Between Days. 5cm.	Before_NoMirror_5_d01_f	Before_NoMirror_5_d02_f	0.5	0.255	73	1.96397	0.0537197	1	FALSE
(b). Between Days. 5cm.	Before_NoMirror_5_d01_f	Before_NoMirror_5_d03_f	0.51429	0.287	73	1.79243	0.0772847	1	FALSE
(b). Between Days. 5cm.	Before_NoMirror_5_d01_f	After_NoMirror_5_d02_f	0.01429	0.271	73	0.05273	0.958091	1	FALSE
(b). Between Days. 5cm.	Before_NoMirror_5_d01_f	After_NoMirror_5_d03_f	0.02857	0.354	73	0.08079	0.935896	1	FALSE
(b). Between Days. 5cm.	Before_NoMirror_5_d01_m	Before_NoMirror_5_d02_m	-0.35	0.238	73	-1.4697	0.1457	1	FALSE
(b). Between Days. 5cm.	Before_NoMirror_5_d01_m	Before_NoMirror_5_d03_m	-0.4375	0.268	73	-1.63009	0.106889	1	FALSE
(b). Between Days. 5cm.	Before_NoMirror_5_d01_m	After_NoMirror_5_d02_m	-0.575	0.253	73	-2.26902	0.0259873	1	FALSE
(b). Between Days. 5cm.	Before_NoMirror_5_d01_m	After_NoMirror_5_d03_m	0.15	0.331	73	0.45342	0.651769	1	FALSE
(b). Between Days. 5cm.	Before_NoMirror_5_d02_f	Before_NoMirror_5_d03_f	0.01429	0.296	73	0.04834	0.961627	1	FALSE
(b). Between Days. 5cm.	Before_NoMirror_5_d02_f	After_NoMirror_5_d01_f	-1.04286	0.313	73	-3.97223	0.00135641	0.0908797	FALSE
(b). Between Days. 5cm.	Before_NoMirror_5_d02_f	After_NoMirror_5_d03_f	-0.47143	0.41	73	-1.14986	0.253967	1	FALSE
(b). Between Days. 5cm.	Before_NoMirror_5_d02_m	Before_NoMirror_5_d03_m	-0.0875	0.276	73	-0.31649	0.752127	1	FALSE
(b). Between Days. 5cm.	Before_NoMirror_5_d02_m	After_NoMirror_5_d01_m	0.2125	0.293	73	0.72605	0.470614	1	FALSE
(b). Between Days. 5cm.	Before_NoMirror_5_d02_m	After_NoMirror_5_d03_m	0.5	0.384	73	1.30375	0.196981	1	FALSE
(b). Between Days. 5cm.	Before_NoMirror_5_d03_f	After_NoMirror_5_d01_f	-1.25714	0.365	73	-3.44071	0.000952415	0.0685739	FALSE
(b). Between Days. 5cm.	Before_NoMirror_5_d03_f	After_NoMirror_5_d02_f	-0.5	0.279	73	-1.79162	0.0772583	1	FALSE
(b). Between Days. 5cm.	Before_NoMirror_5_d03_m	After_NoMirror_5_d01_m	0.3	0.342	73	0.87777	0.38326	1	FALSE
(b). Between Days. 5cm.	Before_NoMirror_5_d03_m	After_NoMirror_5_d02_m	-0.1375	0.261	73	-0.52671	0.599916	1	FALSE
(b). Between Days. 5cm.	After_NoMirror_5_d01_f	After_NoMirror_5_d02_f	0.75714	0.31	73	2.44118	0.0170118	0.986683	FALSE
(b). Between Days. 5cm.	After_NoMirror_5_d01_f	After_NoMirror_5_d03_f	0.77143	0.45	73	1.71391	0.0907188	1	FALSE
(b). Between Days. 5cm.	After_NoMirror_5_d01_m	After_NoMirror_5_d02_m	-0.4375	0.29	73	-1.50798	0.135712	1	FALSE
(b). Between Days. 5cm.	After_NoMirror_5_d01_m	After_NoMirror_5_d03_m	0.2875	0.421	73	0.68285	0.496833	1	FALSE
(b). Between Days. 5cm.	After_NoMirror_5_d02_f	After_NoMirror_5_d03_f	0.01429	0.398	73	0.03587	0.971456	1	FALSE
(b). Between Days. 5cm.	After_NoMirror_5_d02_m	After_NoMirror_5_d03_m	0.725	0.373	73	1.94619	0.0557865	1	FALSE
(c). Between Subjects. 5cm.	Before_NoMirror_5_d01_f	Before_NoMirror_5_d01_m	0.85	0.312	73	2.72177	0.00805714	0.491485	FALSE
(c). Between Subjects. 5cm.	Before_NoMirror_5_d02_f	Before_NoMirror_5_d02_m	-8.22e-16	0.388	73	-2.12e-15	1	1	FALSE
(c). Between Subjects. 5cm.	Before_NoMirror_5_d03_f	Before_NoMirror_5_d03_m	-0.10179	0.514	73	-0.19787	0.843568	1	FALSE
(c). Between Subjects. 5cm.	After_NoMirror_5_d01_f	After_NoMirror_5_d01_m	1.05536	0.327	73	4.44422	0.00187182	0.12354	FALSE
(c). Between Subjects. 5cm.	After_NoMirror_5_d02_f	After_NoMirror_5_d02_m	0.26071	0.451	73	0.57824	0.564995	1	FALSE
(c). Between Subjects. 5cm.	After_NoMirror_5_d03_f	After_NoMirror_5_d03_m	0.97143	0.545	73	1.7837	0.0788354	1	FALSE
(d). IntraDay 26cm	Before_NoMirror_26_d01_f	After_NoMirror_26_d01_f	-0.82857	0.346	73	-2.39443	0.0192013	1	FALSE
(d). IntraDay 26cm	Before_NoMirror_26_d01_m	After_NoMirror_26_d01_m	0.975	0.324	73	3.01213	0.00359312	0.22996	FALSE
(d). IntraDay 26cm	Before_NoMirror_26_d02_f	After_NoMirror_26_d02_f	0.42857	0.29	73	1.47759	0.143756	1	FALSE
(d). IntraDay 26cm	Before_NoMirror_26_d02_m	After_NoMirror_26_d02_m	0.125	0.271	73	0.46072	0.645987	1	FALSE
(d). IntraDay 26cm	Before_NoMirror_26_d03_f	After_NoMirror_26_d03_f	0.12857	0.322	73	0.39895	0.690848	1	FALSE
(d). IntraDay 26cm	Before_NoMirror_26_d03_m	After_NoMirror_26_d03_m	-0.4625	0.301	73	-1.5342	0.128728	1	FALSE
(e). Between Days. 26cm.	Before_NoMirror_26_d01_f	Before_NoMirror_26_d02_f	0.28571	0.361	73	0.79172	0.431251	1	FALSE
(e). Between Days. 26cm.	Before_NoMirror_26_d01_f	Before_NoMirror_26_d03_f	0.75714	0.414	73	1.82959	0.071508	1	FALSE
(e). Between Days. 26cm.	Before_NoMirror_26_d01_f	After_NoMirror_26_d02_f	0.71429	0.385	73	1.85675	0.067591	1	FALSE
(e). Between Days. 26cm.	Before_NoMirror_26_d01_f	After_NoMirror_26_d03_f	0.88571	0.537	73	1.65055	0.10337	1	FALSE
(e). Between Days. 26cm.	Before_NoMirror_26_d01_m	Before_NoMirror_26_d02_m	1.13	0.338	73	4.1473	0.00130916	0.0890228	FALSE
(e). Between Days. 26cm.	Before_NoMirror_26_d01_m	Before_NoMirror_26_d03_m	1.125	0.387	73	4.19784	0.00482987	0.304282	FALSE
(e). Between Days. 26cm.	Before_NoMirror_26_d01_m	After_NoMirror_26_d02_m	1.225	0.36	73	4.23787	0.00108594	0.0771014	FALSE
(e). Between Days. 26cm.	Before_NoMirror_26_d01_m	After_NoMirror_26_d03_m	1.1625	0.502	73	2.31592	0.0233847	1	FALSE
(e). Between Days. 26cm.	Before_NoMirror_26_d02_f	Before_NoMirror_26_d03_f	0.47143	0.327	73	1.43972	0.153668	1	FALSE
(e). Between Days. 26cm.	Before_NoMirror_26_d02_f	After_NoMirror_26_d01_f	-1.01429	0.302	73	-3.69134	0.00124772	0.0860927	FALSE
(e). Between Days. 26cm.	Before_NoMirror_26_d02_f	After_NoMirror_26_d03_f	0.6	0.432	73	1.38733	0.169089	1	FALSE
(e). Between Days. 26cm.	Before_NoMirror_26_d02_m	Before_NoMirror_26_d03_m	0.225	0.306	73	0.73458	0.464516	1	FALSE
(e). Between Days. 26cm.	Before_NoMirror_26_d02_m	After_NoMirror_26_d01_m	-0.425	0.282	73	-1.50512	0.136103	1	FALSE
(e). Between Days. 26cm.	Before_NoMirror_26_d02_m	After_NoMirror_26_d03_m	-0.2375	0.405	73	-0.58707	0.559402	1	FALSE
(e). Between Days. 26cm.	Before_NoMirror_26_d03_f	After_NoMirror_26_d01_f	-1.00571	0.316	73	-5.02586	0.00214485	0.139415	FALSE
(e). Between Days. 26cm.	Before_NoMirror_26_d03_f	After_NoMirror_26_d02_f	-0.04286	0.326	73	-0.13128	0.895763	1	FALSE
(e). Between Days. 26cm.	Before_NoMirror_26_d03_m	After_NoMirror_26_d01_m	-0.65	0.295	73	-2.20239	0.0307226	1	FALSE
(e). Between Days. 26cm.	Before_NoMirror_26_d03_m	After_NoMirror_26_d02_m	-0.1	0.305	73	-0.32748	0.743949	1	FALSE
(e). Between Days. 26cm.	After_NoMirror_26_d01_f	After_NoMirror_26_d02_f	1.00428	0.296	73	5.21554	0.00112049	0.0784344	FALSE
(e). Between Days. 26cm.	After_NoMirror_26_d01_f	After_NoMirror_26_d03_f	1.21429	0.431	73	3.97592	0.00622489	0.385943	FALSE
(e). Between Days. 26cm.	After_NoMirror_26_d01_m	After_NoMirror_26_d02_m	0.55	0.277	73	1.98761	0.0508387	1	FALSE
(e). Between Days. 26cm.	After_NoMirror_26_d01_m	After_NoMirror_26_d03_m	0.1875	0.403	73	0.46489	0.64313	1	FALSE
(e). Between Days. 26cm.	After_NoMirror_26_d02_f	After_NoMirror_26_d03_f	0.17143	0.411	73	0.41668	0.677826	1	FALSE
(e). Between Days. 26cm.	After_NoMirror_26_d02_m	After_NoMirror_26_d03_m	-0.3625	0.385	73	-0.94194	0.349524	1	FALSE
(f). Between Subjects. 26cm.	Before_NoMirror_26_d01_f	Before_NoMirror_26_d01_m	-0.58571	0.444	73	-1.31939	0.191236	1	FALSE
(f). Between Subjects. 26cm.	Before_NoMirror_26_d02_f	Before_NoMirror_26_d02_m	0.52857	0.459	73	1.15241	0.253256	1	FALSE
(f). Between Subjects. 26cm.	Before_NoMirror_26_d03_f	Before_NoMirror_26_d03_m	0.28214	0.594	73	0.47515	0.636217	1	FALSE
(f). Between Subjects. 26cm.	After_NoMirror_26_d01_f	After_NoMirror_26_d01_m	1.21786	0.497	73	2.45089	0.0166656	0.983271	FALSE
(f). Between Subjects. 26cm.	After_NoMirror_26_d02_f	After_NoMirror_26_d02_m	0.225	0.477	73	0.47213	0.638549	1	FALSE
(f). Between Subjects. 26cm.	After_NoMirror_26_d03_f	After_NoMirror_26_d03_m	-0.30893	0.728	73	-0.42442	0.672555	1	FALSE
